# Supplementary material for: The impact of aerobics on mental health and stress levels: A visualization analysis of the CiteSpace map
Source: PLoS One. 2024 Mar 19;19(3):e0300677. doi: 10.1371/journal.pone.0300677 (PMC10950220; doi:10.1371/journal.pone.0300677)
Supplement: S1 Data — (XLSX) [file pone.0300677.s001.xlsx]

## Sheet: part 1
SrcDatabase-	Title-	Author-	Organ-	Source-	Keyword-	Summary-	PubTime-
Journal	Incorporating Aesthetic Elements from Traditional Ethnic Sports into Aerobics Teaching: A Case Study of Emei Wushu	Ma Chuanqi	School of Physical Education, Neijiang Normal University	Sport Science and Technology	Ethnic Sports; Aerobics; Emei Wushu; Aesthetic Elements	Wushu is a representative of traditional ethnic sports in China, with various styles, including the major styles of Emei, Wudang, and Shaolin. Each has formed a unique aesthetic system with rich aesthetic elements. This study explores the value of incorporating aesthetic elements from traditional ethnic martial arts, using Emei Wushu as an example, into aerobics teaching. It provides a basis for …	2021-02-15
Journal	The Operation Status and Development Strategies of Women's Fitness Clubs in Wuxi City	Li Yang	Sports Department, Wuxi Light Industry University, 214036	Liaoning Sport Science and Technology	Women's Gym; Business status; Students; Teaching	Women's fitness gyms in Wuxi have developed rapidly in recent years, but there are many problems in the process of development, making it difficult for them to advance. This paper conducts a comprehensive study on the operation status, teaching models, coaches' abilities, and qualities of women's fitness gyms in Wuxi, providing constructive suggestions for the future development of women's fitnes…	2001-12-15
Journal	Discussion on the Cultivation of Awareness in Male Aerobics Athletes	Shang Linwei	Department of Physical Education, Neijiang Normal University, Neijiang 641112	Journal of Neijiang Normal University	Aerobics; Awareness of aerobics; Culture	With the widespread promotion of mass fitness activities, aerobics has become popular nationwide, with various competitions taking place frequently. Today, aerobics not only requires difficult movements, music, and choreography but also places high demands on demeanor, mental outlook, temperament, and expressive abilities. The essence of aerobics—its awareness—poses the real challenge. This paper…	2001-04-30
Journal	Practice and Attempt of Applying MOOC in Primary School Physical Education and Aerobics Teaching	Tian Yongtao	Yaodian Town School District, Lintao County	Data	Mooc; Aerobics teaching; Primary school physical education	With the rapid development of the education industry and technology, many advanced teaching concepts and methods are widely applied in practical teaching. As a new teaching method, MOOCs (Massive Open Online Courses) applied in primary school aerobics teaching can break free from the constraints of time and space. By providing rich learning resources through the learning platform, the teaching ef…	2022-06-15
Journal	The Practice of Mixed Teaching Mode of Physical Education Based on the Digital Transformation Period of Vocational Education	Yan Renqing; Zhang Yaru; Li Yuntang; Ding Yuhua; Li Meizhen	Urumqi Sports School; Department of Educational Affairs, Urumqi Sports School; Information Center, Urumqi Sports School	Chinese Journal of ICT in Education	Digital transformation;Sports;Mixed teaching	With the rapid development of informatization, vocational education has entered into a period of digital transformation with the inevitable trend of using digitalization to promote teaching reform, improve the quality of talent training,and promote the high-quality development of vocational education. Taking the teaching of the course “Aerobics” as an example,this paper introduces the achievement…	2022-11-20
Journal	On the Influence of Mass Aerobics on Mass Sports	Yu Xiaoman	School of Physical Education, Three Gorges University	Science & Technology of Stationery & Sporting Goods	Mass sports; Mass aerobics; Impact; Development	With the issuance of the "National Fitness Plan" by the State Council and the continuous development of society, people are increasingly focusing on improving their physical fitness. In recent years, a nationwide fitness craze has emerged in China, and various sports have become ways for the public to engage in fitness. This paper discusses the development and impact of aerobics in mass sports, p…	2021-04-15
Journal	Promotion and Implementation of Aerobics in National Fitness	Wang Ziyuan	Harbin Vocational & Technical College	Journal of Harbin Vocational & Technical College	Aerobics; National fitness; Healthy lifestyle	With the increasing demand for diversified sports and fitness among the Chinese people, the question of how to lead a healthy life has become a highly prioritized concern. As a widely promoted nationwide fitness activity in cities large and small, aerobics has become a popular and widely favored form of exercise. It is embraced by the masses and can be sustained as a hobby for an extended period.…	2021-03-15
Journal	Nutritional Supplementation in Aerobics Exercise - Review of Advanced Sports Nutrition (2nd Edition)	Yun Lili	Liaocheng Vocational and Technical College	Cereals & Oils		With the increasing awareness of fitness among contemporary people, aerobics, as a combination of entertainment and sports, has become an important competitive sport and has entered fitness clubs and school sports majors, gradually developing into a sport widely participated by the whole population. The book "Advanced Sports Nutrition (2nd Edition)", edited by Dan Bernadotte and published by Beij…	2022-10-10
Journal	Analysis of the Application of Aerobics Training in National Fitness	Guo Hao	Zhumadian Preschool Teachers College	Science & Technology of Stationery & Sporting Goods	Aerobics; Trainers; National fitness; Application analysis	With the improvement of people's living standards, there is an increasing emphasis on the quality of life in China. Currently, the country has implemented comprehensive national fitness programs, with people of all ages participating in fitness activities. Aerobics not only contributes to physical fitness but also helps individuals alleviate various stresses. Under the comprehensive fitness appli…	2021-03-01
Journal	The Physical Training of Aerobics in College Curriculum	Meng Yu; Huang Yong	Guizhou Minzu University	Contemporary Sports Technology	Physical fitness;Physical training;Aerobics;National fitness	With the improvement of China's comprehensive national strength and international status,the country gradually began to broaden the vision of strategic development,and put the development of sports culture into the important development content.As a big country of traditional sports,in the context of economic strength constantly rising,leisure and entertainment,health care and sports fitness in c…	2021-03-15
Journal	The Influence of Competitive Movements of Aerobics Based on Core Strength Training	Hao Zhenghui	Department of Public Infrastructure, Shenyang Conservatory of Music	Journal of Kashi University	core strength training; calisthenics; movement difficulty; movement completion degree	With the gradual development of calisthenics, the movement characteristics are constantly updated, the movement situation is more beautiful, and the technical difficulty index is gradually rising. The development of the above trend requires more and more strength in aerobics athletes. In recent years, more and more sports have adopted core strength training. Through the research, it is found that…	2022-12-30
Journal	Cultivating Innovation Ability in Aerobics Based on Core Literacy	Deng Jingtao; Li Guiying; Du Kai	School of Physical Education, Sichuan University; Liupanshui Sports and Vocational Technical School; Seventh Middle School of Chengdu, Sichuan	Science & Technology of Stationery & Sporting Goods	Core competencies; Aerobics; Cultivating innovative abilities; Teaching methods	With the gradual advancement of the new curriculum reform, the requirements for education are increasing. The teaching concept focusing on cultivating students' core literacy has gradually become the main teaching ideology in higher education. Under the guidance of the new curriculum reform, the importance of physical education and health as a discipline has also been increasing. The main purpose…	2021-12-01
Journal	On the Influence of New Media on the Spread of Mass Gymnastics -- Taking Tiktok APP as an Example	Zhang Didi	School of Physical Education, Northwest Normal University	Science & Technology of Stationery & Sporting Goods	New media; Fitness exercises; Promoting influence	With the enrichment and development of material conditions, people's needs have gradually shifted to the spiritual level, leading to an updated understanding of health. Besides reflecting in dietary maintenance, there is a recent trend towards physical exercise. In this context, popular fitness dance, with its wide applicability, practicality, and entertainment features, has gained popularity amo…	2021-03-15
Journal	Characteristics of Energy Metabolism and Nutrition Supplementation in Aerobics——Comment on 'Sports Nutrition'	Huang Lin	Basic Department of Sichuan Conservatory of Music	Journal of Food Safety & Quality		With the enhancement of people's living standards and fitness awareness, aerobics, as a sports event integrating entertainment and sports, has been widely promoted and has become the main way for many people to exercise. In the process of aerobics exercise, people should combine the characteristics of energy metabolism of aerobics, make reasonable and timely nutritional supplements, and form a ba…	2022-12-25
Journal	The Integration of Miao Hand Shuttlecock and Ethnic Fitness Exercises	Zhong Qian; Luo Shan	Yibin University	Science & Technology of Stationery & Sporting Goods	Miao hand shuttlecock; Ethnic fitness exercises; Integrated creation	With the development of the times, people's way of life and living environment have undergone great changes. Under the influence of the fast era, people are pursuing more convenient ways of exercising, which has gradually made traditional folk sports lose their vitality. Ethnic fitness exercises are created by integrating ethnic dance elements with fitness exercises, and are a good carrier for in…	2022-11-01
Journal	Advantage Analysis of Developing Aerobics Projects in Secondary Vocational Schools in the Perspective of Healthy China	Han Yao	Hefei University of Technology	Science & Technology of Stationery & Sporting Goods	Healthy China; Aerobics; Secondary Vocational Schools; Development; Advantages	With the development of the Healthy China strategy, the attention to students' physical health and the importance of school sports have reached new heights. Implementing aerobics projects in secondary vocational schools is a significant trend, contributing to the comprehensive improvement of students' quality. The integration of aerobics project features with the characteristics of secondary voca…	2022-05-15
Journal	On Problems and Countermeasures of Aerobics Teaching in Colleges and Universities	Huang Chunyue	Boda College, Jilin Normal University	Contemporary Sports Technology	College aerobics;Problems;Countermeasures;Course quality	With the development of economy,the change of people's consumption concept,the enhancement of people's consciousness of body-building,the enhancement of people's consciousness of physical quality,etc,exercise aerobics,martial arts,basketball and other related sports skills become a way to improve physical fitness.colleges and universities do not simply put students' academic achievements first,an…	2020-11-25
Journal	The Difficulty "Cossack" Movement Skills in Group C of Competitive Aerobics	Wei Qiting; Guo Xiaolei	School of Physical Education, Northwest Normal University	Science & Technology of Stationery & Sporting Goods	ompetitive aerobics; Kosak; The formation mechanism of motor skills; training method	With the development of competitive aerobics, a series of competitive gymnastic difficulty movements have received great attention. Among them, the C group jump difficulty movement "Cossack" frequently appears in sports competitions. This paper analyzes the formation mechanism and training methods of the "Cossack" difficulty movement for competitive aerobics athletes. Based on the technical chara…	2021-04-15
Journal	The Change Strategy of Public Sports Aerobics Teaching Mode	Liu Lunyou; Xiao Yuxiang	School of Physical Education, Chongqing College of Humanities,Science& Technology	Contemporary Sports Technology	Public sports;Aerobics;Teaching mode;Operational research	With the deepening of educational reform, innovative teaching has become one of the important guiding ideas of college teaching in China. In the teaching process of public sports aerobics course, only through continuous innovation of teaching content, teaching means and teaching mode can we improve the quality of aerobics teaching and successfully complete the teaching task of the course. At pres…	2021-12-05
Journal	The Reasonable Dietary Nutrition of Competitive Aerobics Athletes	Mo Wen	School of Physical Education, Shandong Normal University;	China Food Safety Magazine	Competitive aerobics; Athletes; Reasonable diet; Nutritional supplementation	With the continuous promotion of the construction of a sports powerhouse, the trend of competitive sports is on the rise, and competition among various sports projects is becoming increasingly fierce. Reasonable nutritional supplementation is an important factor in promoting the normal functioning of athletes, ensuring a good mental state, and maintaining athletic ability. This also requires athl…	2022-09-25
Journal	Analysis and Reflection on the Teaching System of Calisthenics Course in Colleges and Universities in the New Era	Zhang Hongda	Hunan Institute of Technology	Contemporary Sports Technology	Colleges and universities;Aerobics;Curriculum and teaching system;Analysis and thinking	With the continuous progress of the society, the times require us to train the all-round development of high-quality talents. School physical education course is an important way to carry out physical education in colleges and universities,among which aerobics course is one of the main courses to improve students' comprehensive quality and promote students' all-round development. At present, ther…	2021-04-25
Journal	Feasibility of Incorporating Ethnic Dance Movements into Aerobics Choreography	Zhang Jinming	Central South University for Nationalities	Science & Technology Information	Ethnic dance; Action; Aerobics; Arrangement; Feasibility	With the continuous improvement of China's economy, people's living standards have noticeably risen. Along with this improvement, there is a change in people's outlook on life, with a greater emphasis on external beauty and physical health. This surge in demand has given rise to a "fitness" trend in society, and aerobics has rapidly developed during this phase. To meet the diverse needs of an inc…	2020-12-03
Journal	A Brief Discussion on the Expressive Forms of Beauty and Beauty in Aerobics	Wang Hongfang	Gymnastics Teaching and Research Office,Shanxi Normal University,Linfen 041000	Journal of Physical Education College of Shanxi Normal University	Aerobics; Beautiful appearance; Beautiful rhythm; Beautiful temperament	With the continuous implementation of the national fitness plan, people's understanding of health and beauty has deepened, and aerobics, as a sports activity, is increasingly favored by a wide range of enthusiasts due to its various forms of beauty. The paper analyzes and studies beauty in aerobics from three aspects: aesthetic form, rhythmic beauty, and temperament beauty. It suggests that corre…	2000-02-15
Journal	Exploration of the Comprehensive Sports Ability Structure of Aerobics for College Students in Ordinary Universities	Zhou Yanhong	Aba Normal University	Food Research and Development		With the continuous development of the theory of "quality education" and the continuous improvement of relevant educational theoretical systems, relevant universities have conducted long-term explorations in the reform of physical education teaching. In this process, while innovating teaching content and form, university physical education teaching emphasizes new ideas of physical education teach…	2021-08-10
Journal	Cultivation of Students' Innovative Ability in Vocational Gymnastics Teaching	Qi Hongyue	Qingdao Chengyang District Vocational School	Chinese Journal of Multimedia and Network Technology	Vocational aerobics; Teaching; Innovation ability	With the continuous development of the economy, society, and information technology, vocational education in secondary vocational schools has made a qualitative leap. Cultivating innovation abilities is crucial in the teaching process of aerobics, directly related to the improvement of students' comprehensive quality and the overall development of modern students. Therefore, teachers of vocationa…	2022-08-11
Journal	The Impact of Tea Polyphenols Combined with Aerobic Exercise on Obese Adolescents	Lv Wu	Physical Education College, Jiaozuo Normal College	Tea In Fujian	Adolescents, Obesity, Tea Polyphenols; Aerobic Exercise	With the continuous development of China's social economy, the obesity rate among Chinese adolescents has been rising year by year, becoming a serious social problem. Adolescents are in a crucial stage of physical development, and if insufficient attention is given to the issue of adolescent obesity, it will undoubtedly have adverse effects on their physical and mental health. Numerous studies in…	2022-06-29
Journal	Application of Multimedia Courseware in Aerobics Teaching	Xu Yuanyu, Zhou Lie	College of Physical Education, Jiangsu Yangzhou University, Yangzhou 225002	Journal of Anhui Sports Science	Aerobics; Teaching; Multimedia; Courseware	With the continuous deepening of teaching reforms, multimedia has gradually been introduced into the teaching of aerobics. This paper focuses on the design and application of multimedia courseware for aerobics, aiming to enhance the effectiveness of aerobics teaching through multimedia-assisted teaching methods.	2001-12-25
Journal	The Changes in the Scoring Rules of 2022 Competitive Aerobics and Their Impact on the Arrangement of Complete Set of Actions	Qiao Mingyue	College of Physical Education, Guangxi University	Contemporary Sports Technology	Competitive aerobics;Rules;Changes;Arrangement	with the constant changes of the grading rules of competitive aerobics, the arrangement of the complete sets of aerobics movements also needs to follow up. This paper analyzes the general rules, difficulty, art and completion score in the grading rules of FIG2017 and FIG2022 athletic aerobics and the influence of the changes of the grading rules on the arrangement of the complete sets of aerobics…	2022-08-25
Journal	The Trend and Considerations of International Rules in Competitive Aerobics in the New Cycle	Zheng Chunmei, Zhao Zequn	School of Physical Education, Shanxi University; Chongqing University B Area, Chongqing 400045	Sichuan Sports Science	Competitive Aerobics; New Cycle; Competition Rules; Considerations	With the advent of the new century, competitive aerobics entered a new cycle (2001-2004) with updated scoring rules. Recognizing the crucial influence of aerobics scoring rules on movements and competitions, this paper emphasizes the importance of learning and applying the new rules. Analyzing competition rules from 2001 to 2004 and reviewing the latest world aerobics championship video materials…	2001-09-30
Journal	Scientific Bibliometric Analysis of Core Aerobics Papers from 1992 to 2019 Brief Analysis of Aerobics Teaching	Zheng Lin	School of Physical Education, Xinjiang Normal University	Teaching of Forestry Region	Aerobics; Bibliometric analysis; Core journals	With 807 core publications on aerobics as the research object, this study uses research methods such as literature review, mathematical statistics, and logical analysis. It focuses on the trends, status, and existing issues in academic research on aerobics in China over the past few decades. The aim is to provide a scientific theoretical reference for academic research on aerobics in China.	2021-03-15
Journal	Analysis of the "Dual Helix Teaching Approach" in Aerobics Elective Courses	Kong Hongxin	Changzhou Normal College, Changzhou 213016, Jiangsu	Journal of Sports Adult Education	Teaching methods; Elective courses; Aerobics; Double helix	We conducted a reform experiment on the teaching of elective aerobics courses, exploring the feasibility of adopting a "double helix teaching approach" with the aim of cultivating three learning abilities in students. Practical experience has shown that the "double helix teaching approach" fully aligns with the objective laws of students' physical and mental development and meets the requirements…	2002-03-30
Journal	A Preliminary Study on the Factors Influencing the Competitive Ability of Aerobics Athletes	Yuan Mei	Department of Physical Education, Chongqing College of Education, Chongqing 400067	Journal of Chongqing College of Education	Aerobics; Athletes; Competitive ability; Preliminary Exploration	Various factors affect the competitive ability of aerobics athletes, including psychological factors such as temperament and character, physical factors like specialized qualities, technical factors involving movement specifications, and other factors like music and dance. These factors influence the formation of awareness in aerobics athletes, the enhancement of the quality of various movements,…	2000-12-28
Journal	Analysis of the Set Movements of the Top 6 Male Singles in the 15th World Aerobics Championships	Chen Xiaoyue	Nanjing Sport Institute	Journal of Anhui Sports Science	Competitive aerobics; World Championship; Men's solo routine; Set movements	Utilizing research methods such as literature review, video observation, mathematical statistics, and comparative analysis, this study conducted a comparative analysis of artistic performance, difficulty of movements, and completion quality of the top 6 male athletes in the complete routines of the 15th World Gymnastics Championships. Conclusion: Overall, the strength of Chinese male athletes has…	2022-06-30
Journal	The Impact of Group HIIT on the Physical and Mental Health, and Quality of Life of University Students	Chen Qingshun; Mei Jiwei; Liu Xiaoyun; Su Liana	Sports Teaching and Research Office of the Social Science Public Department of Quanzhou Medical College; Physical Education Teaching and Research Office of the Public Basic Teaching Department of Quanzhou Preschool Teachers College	Journal of Wuyi University	High intensity interval training; Energy metabolism; Quality of life; Influencing factors; College student	Utilizing group high-intensity interval training (HIIT), this research contrasts, experiments, and follows up on the impact of HIIT on the physical and mental health and quality of life of college students. The study, conducted on 120 freshmen from a university, demonstrates the significant positive effects of group HIIT on the participants.	2022-06-25
Journal	Comparison of Artistic Performance of Female Singles in the 13th and 14th World Aerobics Championships	Chen Qilin	School of Physical Education, Central China Normal University	Liaoning Sport Science and Technology	Competitive aerobics; Artistic expression; Women's singles event; world championship	Using video observation, a comparison of the main movements, moving routes, and characteristic movements in the routine exercises was made between Chinese athletes Yang Yang and Lubov Gazov and Constantin, the first-ranked athletes from abroad, in the women's individual aerobics finals at the 13th and 14th World Aerobics Championships. The results showed that the difficulty gap between Chinese fe…	2020-11-30
Journal	Exploration and Construction of College Physical Education Curriculum Evaluation System from the Perspective of Five Educations——Exemplified by Aerobics Courses in University of Science and Technology Liaoning	Zhao Dan; Su Qingyong	Sports Department of University of Science and Technology Liaoning	Contemporary Sports Technology	Five Educations;College physical education;Curriculum evaluation;Research and construction	Using the methods of literature, logical analysis and interview, this paper probes into and constructs the evaluation system of college physical education curriculum from the perspective of Five Educations. The research holds that:(1) The theories and principles of PE curriculum evaluation are mainly based on: OBE theory result oriented and continuous improvement, and the integration of ideologic…	2022-11-15
Journal	Experimental Research on Group Cooperative Teaching Mode in Aerobics Elective Courses	Li Daofeng; Ding Hongna; Dai Kun	School of Physical Education, Anhui University of Technology; School of Physical Education, Shandong University of Science and Technology	Sport Science and Technology	Group cooperative; Aerobics; Elective courses; Teaching mode; Experimental research	Using the methods of experimental teaching and questionnaire surveys, this study focuses on the students of two aerobics classes in the 2020 level at Anhui University of Technology. The research spans one semester to experiment with the group cooperative teaching mode. The results indicate that the group cooperative teaching mode can enhance students' interest in learning aerobics, improve their …	2021-08-15
Journal	Expansion of the Field of Aerobics Courses in Higher Education	Pan Yuan	Sports Department of Nanjing Institute of Technology, Nanjing 210013	Journal of Physical Education	Universities; Aerobics; Course field	Using the example of aerobics course reform, this study explores new avenues to expand the field of university aerobics courses from three aspects: broadening the content of formal course teaching, expanding from formal to informal courses, and extending from explicit to implicit courses.	2001-09-25
Journal	Sports Injuries of Aerobics Athletes in Vocational Colleges in Anhui Province	Ji Yi	Anhui Vocational and Technical College of Water Resources and Hydropower	Journal of Fuyang Vocational and technical College	Anhui Province Vocational College; Aerobics athletes; Sports injuries	Using survey methods, interviews, and other research approaches, this study investigates and statistically analyzes the occurrence of sports injuries among aerobic gymnastics team members and coaches from six vocational colleges in Anhui Province. The survey results show that the probability of sports injuries among aerobic gymnastics athletes in vocational colleges in Anhui Province is relativel…	2022-06-20
Journal	Characteristics and Enlightenment of the Distribution of Medals in the 1st-15th World Aerobics Championships	Song Ping; Chen Wei	School of Physical Education, Huaibei Normal University	Fujian Sports Science and Technology	Aerobics; World Championships; Medals; Distribution characteristics; Enlightenment	Using research methods such as literature review, video observation, comparative analysis, and mathematical statistics, this study examines the distribution characteristics of medals in the 1st to 15th World Aerobics Championships. The research indicates that the distribution of medals tends to be concentrated, with Romania taking the lead and China, France, and Russia forming a strong trio. Euro…	2021-04-15
Journal	Analysis of the Arrangement of the Second Style Content in Aerobic Dance of Competitive Aerobics	Tan Wenfang; Ning Le; Zhang Xiaolong	Graduate School of Guangzhou Institute of Physical Education; School of Sports Arts, Guangzhou Institute of Sports	Fujian Sports Science and Technology	World Gymnastics Championships; Aerobic dance; Second style arrangement	Using research methods such as literature review, video analysis, and mathematical statistics, this paper analyzes the choreography of the second style content of the top eight teams in the aerobic dance final of the 2021 Aerobics World Championships. It explores the characteristics and development trends of the choreography of the second style in aerobic dance under the guidance of competition r…	2022-06-15
Journal	Application of Blended Teaching Mode in Physical Education – A Case Study of Aerobics in the "Physical Education and Fitness" Course	Wang Yi	Shanghai East Experimental School	Youth Sport	Blended Teaching, Aerobics Step Combinations, Physical Education, "Physical Education and Fitness" Course	Using research methods such as literature review, this paper analyzes the problems faced by physical education under traditional teaching models, clarifies relevant concepts of blended teaching, constructs a framework for blended teaching in aerobics, designs a reasonable and feasible blended teaching process for aerobics, and explores the positive implications of blended teaching for aerobics in…	2020-12-25
Journal	Analysis of Difficulty Movements in Set Movements of Competitive Aerobics	Fu Xueyun, Li Yulin	School of Sports Science, Nanjing Normal University, Nanjing 210097; Department of Physical Education, Hohai University, Nanjing 210098	Journal of Nanjing Sport Institute	Aerobics; Action; Value	Using research methods such as literature review, on-site observation, and video data analysis, this study delves into issues related to difficult movements in competitive aerobics routines. The focus is on evaluating the quality of completing challenging movements, the developmental trends of difficulty, and the categories of selected difficulty to assess the overall difficulty value of the rout…	2001-02-28
Journal	Psychological Analysis and Countermeasures of "Stage Fright" in Aerobics Assessment	Zhou Yaqin	Department of Physical Education, Jiangsu Nantong Normal University, Nantong 226007	Sport Science and Technology	Aerobics; Assessment; Psychology; Stage Fright	Using research methods such as literature review and surveys, this study analyzes the psychological tension that physical education majors may experience during aerobics assessments, leading to "stage fright." It discusses the basic reasons for its occurrence, proposes improvement methods, and applies new methods for practical teaching research, verifying the scientific and reliable nature of new…	2001-03-30
Journal	Balance and Flexibility Movements in the Aerobics Team at Gannan Normal University	Fan Jiefeng; Luo Minghui	School of Physical Education, Gannan Normal University	Physical Education Review	Competitive aerobics; Balance; Flexibility; Difficulty actions; Countermeasure	Using practical investigation and statistical analysis, the paper investigates the application of balance and flexibility difficulty movements in competitive aerobics by members of the Gannan Normal University aerobics team during competitions. The goal is to understand the characteristics and patterns of youth athletes' competitive aerobics movements. The conclusion suggests that balance and fle…	2021-02-15
Journal	Investigation and Analysis of the Current Situation of Gymnastics Teaching in Secondary Schools in East China	Zhang Weiping	Graduate Department of Shanghai Institute of Physical Education! Shanghai 200438	Sport Science Research	The three provinces of East China; Middle school; Gymnastics teaching	Using methods such as literature review and questionnaire surveys, this study investigates the current status of gymnastics teaching in secondary schools in East China and analyzes a series of factors influencing the development of gymnastics teaching in secondary schools. The study concludes with suggestions and recommendations addressing the identified problems.	2001-03-12
Journal	The Choreography and Music Selection Techniques in Aerobics Teaching in Universities	Ma Yimei	Nantong Normal University, Nantong 226007	Journal of Hubei Sports Science	Aerobics; Arrangement; Music; Sports; Teaching	Using methods such as literature review and practical exploration, this study conducted preliminary research on the choreography and music selection in aerobics teaching in higher education. It suggests that aerobics choreography design should be holistic and innovative. The selection of movements should consider the characteristics of aerobics, and symmetrical combinations should be reasonably a…	2001-09-30
Journal	Analysis and Application of Aerobic Fitness Aerobics Composition Based on Different Dance Elements	Wen Huiling; Wang Jianping	Hunan Sports Vocational College	Wushu Studies	Aerobics; Aerobic Fitness; Composition; Application	Using methods such as literature review and logical analysis, this study explores the composition and application of aerobic fitness aerobics, focusing on different dance elements. By integrating characteristics of various dance elements into key points, the study clarifies the current situation and trends of aerobic fitness aerobics development, explores the principles and methods of composition…	2020-11-27
Journal	Exploration of the Improvement of the Physical Fitness Performance of Rural High School Female Students	Liu Chengxiu, Zhang Suozhi	Shandong Qingdao Economic and Technological Development Zone Eighth Middle School, Qingdao 266515	Journal of Sports Adult Education	School physical education; Sports compliance; Girls; Achievement	Using literature review, surveys, interviews, experimental comparisons, and other methods, we discussed ways to improve the physical education performance of female students in rural secondary schools. We believe that strengthening students' ideological education, incorporating appropriate aerobics content, and employing diverse teaching methods are conducive to improving physical education perfo…	2002-03-30
Journal	The Unique Role of Aerobics Teaching in College Physical Education and Health Education	Ji Qiuyun	Dalian University School of Physical Education, Liaoning, Dalian 116622	Journal of Beijing Sport University	Aerobics, College Physical Education, Health Education	Using literature review and questionnaire survey methods, this study investigates the current status of aerobics teaching in nine Beijing universities and analyzes students' psychological tendencies toward participating in aerobics classes. The results indicate that the majority of female university students prefer aerobics classes focusing on body shaping and weight loss. In aerobics teaching, e…	2001-09-30
Journal	An Analysis of the Integrated Teaching Mode of Aerobics in Primary and Middle Schools	Gao Jing	School of Physical Education, Soochow University	Contemporary Sports Technology	Primary and middle Schools;Aerobics;Teaching;Internal and external integration	Using literature research methods,logical analysis methods to analyze the integrated teaching model of aerobics in primary and middle schools,it is found that,in the development of the integration of aerobics classroom teaching and extracurricular guidance,there are still some problems such as unclear teaching goals,solidification of ideas,low level of teachers,and imperfect assessment system.It …	2020-12-15
Journal	esearch on the Construction of a Teaching Model for College Aerobics Classes Based on "Smartphone+WeChat" in the "Internet+" Era	Chen Shuzhuang; Zhang Guohua; Zhou Jingguo; Mao Jia	School of Physical Education, Hanshan Normal University	Sport Science and Technology	"Internet+" Era; College Aerobics Course; "Smartphone+WeChat"; Teaching Model Construction; Public Physical Education	Using Hanshan Normal University as an example and considering the characteristics of aerobics, this paper proposes the construction of a teaching model for college aerobics classes under the background of "Internet+" using the advantages of "Smartphone+WeChat." By leveraging modern information technology, this model integrates network technology resources with aerobics course learning. The aim is…	2021-02-15
Journal	Measurement of Cardiac Function in Excellent Aerobics Athletes	Liu Wei, Li Hongjun	Jinan Sports School, Shandong University of Technology 250002, Jinan 250061	Journal of Physical Education College of Shanxi Normal University	Aerobics; Heart function; Echocardiogram; Ultrasonic heart move; Heart Functions	Using echocardiography technology, the study determined the cardiac function of 20 national aerobics competition athletes and 20 ordinary university students during rest and supine cycling exercise at different workloads (50W, 100W, 150W). The results showed that athletes had higher left ventricular end-diastolic diameter, stroke volume, and cardiac output than the control group, especially evide…	2000-08-15
Journal	Analysis of Injury Characteristics of University Aerobics Athletes Based on Functional Movement Screening	Mao Wei	School of Physical Education and Health, East China Normal University	Liaoning Sport Science and Technology	Functional action screening; Aerobics athletes; Sports injuries	Using competitive aerobics athletes in higher education as the experimental subjects, a functional movement screen (FMS) system was used to assess the injury risk, characteristics, and movement patterns of aerobics athletes. The results showed that the average FMS score of aerobics athletes was (14.3±3.1). There was a significant difference in the average test scores between the professional grou…	2022-07-18
Journal	The Reform of Physical Education Teaching in Universities — A Survey Analysis Based on the Public Aerobics Elective Course at Yili Normal University	Chen Jingjing	School of Physical Education, Yili Normal University	Journal of Yili Normal University	Universities; Sports; Curriculum reform; Layered teaching; Classroom effects	University public physical education courses are an essential part of the curriculum and a crucial course for ensuring the quality of college student education. To comprehensively understand the basic situation of teaching in university public physical education courses, this paper investigates and analyzes the current status of the 2016-level public aerobics course at Yili Normal University thro…	2020-12-15
Journal	Survey and Analysis of the Development Trends of Aerobics among Female Students at Shenyang University	Zhao Xiaoyan	Department of Physical Education, Baotou Normal University, Baotou 014030, Inner Mongolia	Yinshan Academic Journal	Girls; Aerobics; Development trends; Lifetime sports	University physical education aims to cultivate talents suitable for the needs of modern socialist construction, enhancing students' physical fitness and instilling in them the ability for lifelong self-improvement. This paper takes Shenyang University as an example to analyze and study methods for cultivating lifelong fitness for female students through aerobics.	2001-12-30
Journal	Design and Practice of "Ideological and Political Education in the Curriculum" Teaching Plans for Aerobics in Higher Education Institutions	Sun Tao	Harbin Sport University	Journal of Harbin Vocational & Technical College	Universities; Aerobics; Course ideological and political education; Lesson plan design	University aerobics courses are an important part of physical education, containing rich ideological and political education resources. By exploring the characteristics of aerobics teaching, this paper delves into the ideological and political elements in aerobics teaching, actively explores the design and practical application of ideological and political education in university aerobics courses…	2022-05-15
Journal	The Relationship between Aerobics and Artistic Gymnastics and Their Development in Regular Colleges	Wen Hongwei, Yang Jin	Department of Physical Education, Hubei University, Wuhan 430062; Sports Department of Wuhan Conservatory of Music! Wuhan 430068	Natural Science Journal of Hainan University	Aerobics; Artistic gymnastics; Ordinary universities; Develop	Understanding the relationship between aerobics and artistic gymnastics can lay the foundation for cultivating stable interests and hobbies in specific sports projects, truly establishing the basis for lifelong sports. Additionally, the paper briefly introduces the current situation of the two projects in ordinary universities.	2000-12-25
Journal	Reform of College Aerobics Teaching in the Context of National Fitness	Wang Guaiyan	Shantou Vocational and Technical College	Physical Education Review	National fitness; Universities; Aerobics teaching; Reform	Under the reform of the new curriculum education system, the aerobics course is an essential part of university physical education, playing a crucial role in actively responding to the national call for nationwide fitness and improving students' comprehensive qualities. The paper analyzes the teaching problems in university aerobics courses under the background of nationwide fitness, explores the…	2021-12-15
Journal	The Choice of Difficult Movements for Women Singles in Competitive Aerobics in the New Cycle	LI Jiaqi; ZHANG Yuxin; DU Xinting	Shenzhen Bay Department of Shenzhen Haibin Experimental Primary School; Suzhou University; Hebei Sport University	Sichuan Sports Science	Difficult action;Perfect completion;Quality of action;High level	Under the guidance of the 2017-2020 competitive aerobics competition rules, the top eight difficult movement choices of the women singles of the 2018 Aerobics World Championships and the top eight difficult movement choices of the adult singles of the 2019 national championships will be selected as the research objects. Collect the rules for judging the difficult movements of competitive aerobics…	2022-12-01
Journal	The Application of Aerobic Teaching Method in Aerobics Course	GENG Xingmin	Physical Education Department,Anhui Science and Technology University	Contemporary Sports Technology	School sport;Teaching method;Aerobic teaching;Aerobics course	Under the background of school PE teaching reform, based on the theory of new behaviorism, this paper creatively puts forward the aerobic teaching method. On the basis of in-depth analysis of the theoretical and practical basis of aerobic teaching method, this paper takes aerobics teaching as an example to carry out the feasibility demonstration and overall planning of the application of aerobic …	2022-06-25
Journal	Suggestions for the Addition of New Training Content to Figure Skating Sports	Zhao Ying, Xi Hongyan, Wang Xuan	Changchun Ice Base; Harbin Sports Work Team; Harbin Institute of Sports, Changchun 130022	China Winter Sports	Figure Skating; Auxiliary Training; Physical Fitness Training; Aerobics; Modern Dance; Latin Dance	Traditional figure skating auxiliary training lacks excitement and is not very scientific. The traditional physical fitness training methods are too similar to those of other competitive sports, and the training content does not reflect the characteristics of figure skating, often resulting in suboptimal training effects. To address this issue, three points are proposed regarding the introduction…	2000-02-15
Journal	The Influence of Micro Class on Aerobics Course in Colleges and Universities in the Micro Era	Guo Jing	Foundation Department of Wanjiang University of Technology	Contemporary Sports Technology	Micro class;Aerobics classes;Experiment;Impact	Traditional aerobics teaching methods can not meet the needs of every student. In order to improve the teaching effect of aerobics class, micro class is applied to aerobics class. Taking the 2019 Aerobics class of Wanjiang University of Technology as a sample, a one semester classroom experiment was conducted to deeply study the impact of micro class teaching mode on Aerobics courses. The experim…	2022-07-05
Journal	Discussion on an Effective Competition Format to Promote the Development of Grassroots Aerobics	Cha Ping	Department of Physical Education, South China Normal University! Postal Code: 510631	Journal of Physical Education	Grassroots; Mass aerobics; Competition format	To promote the development of mass aerobics, the author conducted research on a grassroots aerobics competition format that has not received widespread attention. It is explained that this competition format, featuring "prescribed movements and self-choreographed formations," aligns better with the practical situation at the grassroots level. Further research is conducted on how the competition d…	2000-03-25
Journal	Construction of An Online Service Sharing Platform for College Aerobics Based on GIS	Sun Shuang; Shan Sicong	Physical Education Department of Jilin Engineering Vocational College	Digital Technology and Application		To meet the demand for comprehensive and innovative abilities in talent cultivation in universities in the new era, innovation and exploration of online teaching models for university aerobics education have been conducted. Based on GIS (Geographic Information System), a systematic study of the online service-sharing platform has been carried out. The aim is to enhance the quality of talent culti…	2022-05-25
Journal	The Current Status of School Sports Facilities Openings	Yu Xuefeng, Shen Jianhua	Beijing Sport University, Beijing 100081, Shanghai Institute of Sports, Shanghai 200000	Journal of Chengdu Sport University	School Sports Facilities; Open Mode; Management Methods	To maximize the use of sports facilities and alleviate the contradiction of insufficient sports facilities, this paper investigates the models and management methods of opening up sports facilities to students and residents during non-teaching hours. Taking Shanghai as an example, the study surveys 179 schools in 10 districts of the city, exploring the modes and management methods of opening scho…	2000-07-28
Journal	Analysis and Reflections on the Teaching Practice of College Aerobics Courses and Considerations in the "Internet+" Era—A Case Study of Hanshan Normal University	Chen Shuzhuang; Zhou Jingguo; Zhang Guohua	School of Physical Education, Hanshan Normal University	Sport Science and Technology	Aerobics Course; College Physical Education; "Internet+" Era; Teaching Considerations	To implement the spirit of the "National Medium and Long-Term Education Reform and Development Plan (2010-2020)," this study analyzes the teaching practices of aerobics elective courses in public physical education at Hanshan Normal University using the methods of questionnaire surveys and mathematical statistics. It aims to understand the current teaching status and existing problems in aerobics…	2020-12-15
Journal	The Aerobics Mutual Assistance Group Teaching Method	Zheng Boxiang, Bai Fengrui	Shandong Agricultural University	Journal of Physical Education	Mutual aid grouping; Teaching methods; Teaching effectiveness	To facilitate students in mastering aerobics movements more effectively and efficiently, the Aerobics Mutual Assistance Group Teaching Method based on teaching experience have been developed. Through teaching experiments, it has been demonstrated that this method is superior to traditional teaching methods, enabling students to quickly grasp aerobics movements, improve their motor skills and phys…	2000-07-25
Journal	Influence of Aerobics on the Psychological Qualities of College Students	Zhang Guilan	Changsha Aviation Vocational and Technical College, Changsha 410124, Hunan	Journal of Changsha Aeronautical Vocational and Technical College	College students; Aerobics; Psychological quality; Expressive power; Self-confidence	To explore ways to develop the psychological qualities of university students, this study specifically focuses on students from Hunan Normal University's physical education department, including general classes, specialized classes, and those enrolled in elective aerobics courses. Through targeted psychological training combined with physical exercises during classroom teaching, positive results …	2002-02-15
Journal	The Impact of Aerobics on the Physical Fitness of Female High School Students: A Brief Discussion	Xu Yanwen; Huang Lijuan	Yahongqiao Middle School in Yutian County, Hebei Province; Woluogu Primary School in Yutian County, Hebei Province	China Sport Science and Technology		To enhance the physical fitness and athletic abilities of high school students, the author conducted a comparative analysis of the model of resistance training courses for ordinary female college students with the previous model of aerobics training courses in Tangshan City's Yuhongqiao High School. The study involved 100 female high school students, with 50 exercisers in the experimental group u…	2001-09-07
Journal	Influence of Aerobics Classes on the Psychological Qualities of College Students	Qiu Kai	Sports Department of Yuzhou University, Chongqing 400020	Journal of Yuzhou University (Natural Science )	College students; Aerobics; Psychological quality; Expressive power; Self-confidence	To cultivate the psychological quality of college students, 85 undergraduate students received specialized psychological quality training through physical exercises in aerobics classes. The methods employed included expressive training to boost confidence, using body language and verbal hints to regulate emotions, exercising willpower, and enhancing psychological stability. The training effects w…	2002-03-30
Journal	Discussion of the Construction of Graduate Physical Education Courses	Wang Xiaohong, Han Zhixia		Journal of Jilin Teachers Institute of Engineering and Technology		To comprehensively improve the physical and mental health of graduate students, a sports course was introduced in 1997 at our university, becoming a pioneer in sports courses among provincial universities. The selection of teaching content is crucial for developing talent and improving teaching quality.	2000-08-15
Journal	The Impact of Popular Aerobics on the Strength and Flexibility of Primary School Students	Yan Yunqing	China Athletics Academy, Beijing Sport University	Science & Technology of Stationery & Sporting Goods	Popular Aerobics; Strength; Flexibility; Primary School Students; Physical Fitness; Training	To better understand the role of aerobics courses and interpret the impact of practicing popular aerobics on students' physical fitness, this study provides insights for the content of school physical education courses and youth physical fitness training. The study, conducted with third-grade students from Mingde Primary School in Fanzhi County, Shanxi Province, randomly selected 60 students and …	2022-05-15
Journal	The Influence of Different Sports on Physique of Female College Students with Yang Deficiency	Zheng Yuan; Huang Zhongxing	Hangzhou Binjiang Youth Palace; Hangzhou Normal University	Contemporary Sports Technology	Basketball;Aerobics;Taijiquan;Yang deficiency;Physique;Female college students	To analyze the partial symptoms of female college students with Yang deficiency, and to compare the specific effects of various sports on physique through improving the effects of basketball, aerobics and Taijiquan.Methods 673 sophomore students were screened by TCM physique scale questionnaire, and 101 female college students with Yang deficiency were selected as experimental subjects for physiq…	2022-07-25
Journal	Results and Analysis of Experimental Research on the Reform of Gymnastics General Courses	Wang Chaoqiong, Ke Weiguo, Zhang Xiaobo	Chengdu Sports University, Chengdu 610041	Sichuan Sports Science	Gymnastics; Teaching Reform; Experimental Research	To adapt gymnastics courses to the demands of the socialist market economy, this experiment divided the gymnastics general course into three parts: basic gymnastics, aerobics, and competitive gymnastics. Corresponding reforms were made to teaching content, methods, and approaches. The results show that the experimental group can complete the teaching tasks of competitive gymnastics, and the refor…	2001-12-30
Journal	Analysis System of Aerobics Dynamic Poses Recognition Based on Deep Learning Algorithm	He Li, Xiang Yaguang	School of Physical Education, West Anhui University;	Journal of Anyang Institute of Technology	Deep Learning, Dynamic Poses, Recognition Analysis System, RBM Coefficient, Feedback Fine-Tuning, Human Skeleton Model	To achieve accurate capture of dynamic poses in aerobics and complete the recognition analysis of movement posture data in a short time, a recognition analysis system based on a deep learning algorithm for aerobics dynamic poses is designed. The system establishes a hardware-specialized human skeleton model, determines the real-time adjustment ability of RBM coefficients under the action of deep …	2022-06-14
Journal	The Application of the "Internet + Smartphone + WeChat" Model in the Teaching of Public Physical Education Aerobics	Chen Shuzhuang; Zhou Jinguo; Zhang Guohua; Mao Jia	School of Physical Education, Hanshan Normal University	Fujian Sports Science and Technology	Internet+; Smartphone+WeChat; Aerobics; Teaching mode; Public sports	To accelerate the realization of the "Outline of the National Medium- and Long-term Education Reform and Development Plan (2010-2020)" proposal, which aims to achieve basic modernization of education and build a learning-oriented society, this paper adopts research methods such as literature review, teaching experiments, logical analysis, questionnaire surveys, and mathematical statistics. It exp…	2021-04-15
Journal	Preliminary Exploration of Developing the Aerobics Choreography Skills of Physical Education Majors	Du Fengcui	Sports Department, Suzhou University of Science and Technology, Suzhou 215009	Journal of Suzhou Railway Teachers College(Natural Science Edition)	Aerobics; Routine; Arrangement ability; Combination	Through the experimental comparison of implementing traditional routine teaching methods and composition ability teaching methods in aerobics, it is found that the latter has a significant effect on improving students' self-learning and composition abilities. The paper also discusses methods for cultivating students' composition ability.	2001-12-30
Journal	THE EFFECT OF BODY BUILDING EXERCISES ON FAT ETABLISM AND CARDIOVASCULAR FUNCTION OF THE ELDERLY WOMEN	Ma Xuejun; Ma Xiangjun	Department of Physics Education, Qufu Normal University, 273165, Qufu; Section of Physics Educaiton, No.2 Middle School of Yanzhou Mineral Bureau, Zhoucheng, Shandong	Journal of Qufu University (Natural Science Edition)	body building exercises;elderly;fat etablism;body fat percent;serum lipoprotein	Through the contrasting experiment between on some eldly women who carried out body building exercises and those who didnt, we find that body building exercises can enhance the level of serum lipoprotein and reduce the concentration of serum TG, LDL-ch and VLDL-ch. Meanwhile, there are some favourable changes such as bodyfat percent decreases obviously; the weight is more ideal; the rest heart ra…	2000-07-15
Journal	Investigation and Analysis of the Current Situation of Aerobics Teaching Materials in China	Suo Caixia, Ding Dongyun	Gymnastics Teaching and Research Office of Hebei University of Physical Education, Shijiazhuang 050041; Gymnastics Teaching and Research Office of Beijing Sport University, Beijing 100084	Journal of Hebei Institute of Physical Education	Aerobics; Textbooks; Investigation	Through the collection and analysis of various versions of current textbooks and a questionnaire survey of over 50 units and more than 60 teachers and coaches, this study presents some personal opinions on the compilation and use of aerobics textbooks in China for the reference of colleagues.	2000-03-20
Journal	Construction and Exploration of the Teaching Mode of Flipped Classroom in Public Aerobics Course in Colleges and Universities	Wang Xiaorui	Lanzhou Technology and Business College	Journal of Lanzhou University of Arts and Science(Natural Sciences)	Universities; Public aerobics; Flipped classroom; Teaching model	Through the analysis of various key elements in constructing a flipped classroom for public aerobics courses in universities, this paper studies and explores the construction of a flipped classroom teaching mode for public aerobics courses in universities, as well as the supporting teaching design and practical activities. It also proposes an implementation strategy for integrating a flipped clas…	2022-11-10
Journal	Discussion of the Aesthetic and Teaching Image of Aerobics Instructors	Chang Qing, Li Yaozheng	Shenyang Normal University	Journal of Liaoning Radio & TV University	Teacher image; Aesthetics; Motor imagery	Through the analysis of the image beauty and teaching demeanor of aerobics teachers, we gain a deeper understanding of image beauty and teaching demeanor, clarifying the importance of teachers' image beauty and teaching demeanor.	2001-05-15
Journal	The Reform of Aerobics Teaching in Teachers Colleges	Zhou Hongmei	Sports Teaching and Research Department, Fujian Normal University, Fuzhou 350007	Journal of Fujian Normal University(Natural Science Edition)	Universities; Aerobics; Teaching; Reform	Through the analysis and research of the teaching methods of aerobics classes and students' mastery of aerobics, this paper proposes ideas for the reform of aerobics teaching from the aspects of teacher quality, teaching content, and course design. The paper aims to improve students' innovation ability in aerobics teaching.	2000-12-30
Journal	Indicators of Strength and Flexibility in Excellent Competitive Aerobics Athletes	Zhang Lingzhi, Pan Huashan	Sports Teaching and Research Office of Guangzhou University of Traditional Chinese Medicine; Guangzhou 510405	Journal of Physical Education	Excellent competitive aerobics athletes; Strength and quality; Flexibility and resilience; mathematical model	Through testing the strength and flexibility indicators of male and female athletes participating in the "1998 4th World Aerobics Championships," this study analyzes and compares the current status and characteristics of athletes' strength and flexibility. It proposes establishing an optimization model for the strength and flexibility of excellent competitive aerobics athletes, providing referenc…	2001-05-25
Journal	The Teaching Effect of Specialized Aerobics Courses in Higher Education Institutions	Xu Baolin, Chen Yongxin	College of Humanities, Gansu Agricultural University Lanzhou 730070	Journal of Gansu Agricultural University	Aerobics; Specialized courses; teaching effectiveness	Through observational methods, mathematical statistics, and other research methods, a comparative analysis is conducted between aerobics elective courses and other elective courses offered by higher education institutions. The results show that offering aerobics elective courses has a positive effect on improving students' physical fitness, forming good body posture, and cultivating lifelong phys…	2001-09-15
Journal	Analysis of the Current Situation of Aerobics Teaching in Secondary Schools in Wuhan City	Dai Chunling, Tao Yong	School of Physical Education, Hubei University, Wuhan 430062; Physical Education Department, Wuhan University of Technology, Wuhan 430072	Journal of Sports Adult Education	Middle school physical education; Sports; Teaching; Aerobics; Physical education teachers	Through methods such as questionnaire surveys, we conducted an investigation and analysis of the current status of aerobics teaching in high schools in Wuhan. The findings revealed that aerobics is widely popular among teachers and students and is suitable for implementation in high schools. However, due to a lack of teaching resources in the majority of schools, the state of aerobics teaching in…	2002-03-30
Journal	Analysis of the Medal Standings and Performance of the Chinese Team in the 13th, 14th, and 15th World Aerobics Championships	Hou Guangding; Duan Aiming; Zhou Weifeng; Tang Lian; Yang Shuijin	Department of Physical Education, Hunan University of Engineering	Journal of Hunan Institute of Engineering(Social Science Edition)	Competitive aerobics; World Championships; Rules; Medal	Through methods such as literature review, mathematical statistics, and logical analysis, this study analyzed the top three rankings in the Aerobics World Championships and the performance of the Chinese team in the single, mixed doubles, three-person, and five-person categories. The research found that China's team performance at three Aerobics World Championships is in a leading position global…	2021-12-25
Journal	Investigation and Analysis of the Current Situation of Gymnastics Teaching in High Schools in East China	Zhang Weiping, Wu Xudong	Graduate Department of Shanghai Institute of Physical Education, Shanghai 200438; Graduate Department of Wuhan Sport University, Wuhan 430078	Journal of Xuchang Teachers College(Social Science Edition)	The three provinces of East China; Middle school; Gymnastics teaching	Through methods such as literature review and questionnaire surveys, this paper investigates the current status of gymnastics teaching in secondary schools in the three provinces of East China and a series of factors influencing the implementation of gymnastics teaching. Suggestions and recommendations are provided to address the identified issues.	2001-03-30
Journal	Feasibility Study on Aerobic Aerobics in Xixian Junior High School in Xinyang City	Luo Jinling; Ma Zhen	College of Physical Education,Xinjiang Normal University	Journal of Anhui Sports Science	Junior high school campus; Aerobic aerobics; Feasibility	Through logical analysis, literature review, mathematical statistics, and questionnaire surveys, an investigation was conducted to analyze students' interests, the professional level of aerobic gymnastics teachers, school facilities, and leadership attitudes. The results show that the introduction of aerobic gymnastics in Xixian Junior High School, Xinyang City, enriches the campus sports culture…	2022-08-30
Journal	Comparative Study on the Physical Condition and Teaching Modes of Students in Two Types of Classes	Li Jiang, Yan Xiaojun, Liu Junzhan, Wang Xiuyun, Cai Juying, Chang Hailin, Zhao Miao, Wu Baoli	Beijing Agricultural University	Journal of Physical Education	Physical condition; Teaching mode; Morphological function; Physical fitness questionnaire survey	Through experimental comparisons, questionnaire surveys, and statistical methods, a study was conducted on the physical morphology, physical function, physical fitness, physical attitudes, social levels, and proficiency in exercise methods and motor skills of first-year college students. The feasibility of offering physical education elective courses for freshmen is discussed, along with an analy…	2000-01-25
Journal	Cultivation of Innovative Abilities in Female Students of Normal Universities in Aerobics	Wu Leihong	Sports Department, Jimei University Public, Xiamen 361021, Fujian	Sports Science Research	Normal universities, Aerobics, Innovative abilities; Cultivation	Through an analysis of the characteristics of female students in normal universities, this study suggests that, in the process of teaching aerobics, fostering innovative educational concepts and cultivating students' innovative and creative abilities not only enhances their self-exercise capabilities but also contributes to the development of innovative talents, laying the groundwork for their fu…	2001-09-15
Journal	Survey on Students' Interest in Physical Education at Qinghai University	Li Hongbin	Sports Department of Qinghai University, Xining 81003	Journal of Qingdao University(Natural Science Edition)	College students; Sports interests; Motivation	Through a survey of the physical education interests and motivations of our university students, this paper provides theoretical support for deepening the reform of the curriculum and teaching materials system in university physical education. It aims to achieve a more effective transition of school physical education towards lifelong fitness.	2001-10-25
Journal	The Current State of Physical Fitness and Health in Specialized Students	Feng Haicheng	College of Disaster Prevention Techniques	Journal of College of Disaster Prevention Techniques	Physical Fitness and Health; Physical Fitness Monitoring; Physical Education Classes	Through a survey of 200 vocational college students, the author statistically analyzes three aspects: self-awareness and current status of voluntary exercise and self-health, students' attitudes toward physical fitness testing and program settings, and students' understanding of physical education classes. The feedback numbers from male and female students differ, indicating that the voluntary pa…	2001-05-15
Journal	Present Situation and Development Trend of Competitive Aerobic Dancing in China	He Gaiqin	Sports Department of Tianshui Normal University! Tianshui 741001	Journal of Beijing Sport University	Competitive aerobics; China: Development Directions; Strategies	Through a comparison of competitive aerobics competitions and competition rules at home and abroad, this study analyzes the current situation and development trends of competitive aerobics in China. Currently, the difficulty and quality of movements in competitive aerobics are continuously increasing. Artistry in choreographing complete sets of movements is emphasized, and there is a trend toward…	2001-03-30
Journal	Experimental Research on Cultivating Students' Comprehensive Abilities in Aerobics Teaching	He Ju, Wang Chaoqiong, Mao Liya	Chengdu Sports University, Chengdu 610041	Sichuan Sports Science	Aerobics; Comprehensive Teaching Abilities; Cultivation	This three-year teaching experiment investigates how to cultivate students' comprehensive abilities in aerobics teaching. The results indicate that reforms in teaching content, methods, and assessment forms are conducive to developing students' comprehensive abilities.	2001-09-30
Journal	Quantitative Management and Reform Practice of Aerobics Elective Courses for Female College Students	He Junye	Physical Education Department of Qingdao University, Qingdao 266071	Journal of Qingdao University(Natural Science Edition)	Aerobics; Physical fitness; Value threshold of exercise load for body building	This study, starting from the teaching reform experiment of the elective course in women's aerobics, employs research methods such as literature review, survey research, experimental methods, mathematical statistics, and comprehensive analysis. It systematically investigates and discusses aspects such as curriculum design, teaching characteristics, exercise load regulation, cultivation of innovat…	2001-09-15
Journal	Construction of Public Sport Courses in Colleges and Universities Based on the SPOC Hybrid Teaching Model——Taking the aerobics course of Suzhou City College as an example	Li Qiumeng	Suzhou City University	Wushu Studies	Public sports in university; SPOC; Hybrid teaching; Model construction	This study takes the aerobics course of Suzhou City College as the implementation carrier based on SPOC hybrid teaching mode,and through model construction,resource design and development,QQ platform selection,the specific implementation of extra-curricular and in-class,analysis and reflection.Most college students have a high degree of acceptance of hybrid teaching mode,positive response,in lear…	2022-11-23
Journal	Analysis of the Teaching Situation of Artistic and Aerobic Gymnastics in Colleges in Harbin	Hu Jiazhe, Chen Deyou	Sports Department of Harbin Sport University, Heilongjiang Business School	Journal of Harbin Sport University	Artistic gymnastics; Aerobics; Learning attitude; Learning interest	This study investigates the qualifications and teaching conditions of art and aerobics instructors in Harbin universities and analyzes students' interests, motivations, attitudes, and understanding of art and aerobics. The main reasons affecting the improvement of the curriculum are identified, and recommendations are made for relevant departments to take active improvement measures.	2000-02-15
Journal	Experimental Research on the Creation and Application Effects of Sports and Mental Exercise	Tong Lichun, Zhang Yang	Psychology Teaching and Research Office of Capital Sports University; Sports Department of Capital Sports University	Journal of Capital Sports University	Psychological health; Sports psychology; Fitness exercise	This study integrates various elements that impact human psychology, including music, poetry, verbal cues, imagery recall, breathing exercises, acupressure massage, and physical activity, to create a form of physical exercise named "Physical Fitness Mindfulness Exercise." Through experiments and preliminary promotion, the practical effectiveness of this exercise has been verified.	2002-03-30
Journal	The Fitness Effects of Popular Aerobics on Middle-Aged and Elderly People	Hu Xue, Long Ying, Rao Yan	Artistic Gymnastics and Aerobics Teaching and Research Office, Wuhan Institute of Physical Education, Wuhan 430079, Hubei; Physical Education Teaching and Research Office of Jinjiang Middle School in Mayang County, Hunan Province, Mayang 419400; Artistic Gymnastics and Aerobics Teaching and Research Office, Wuhan Institute of Physical Education, Wuhan 430079, Hubei;	Journal of Wuhan Institute of Physical Education	National fitness; Fitness exercises; Middle-aged and elderly people; Effect	This study highlights the significance of popular fitness aerobics in improving organ functions and slowing down aging in middle-aged and elderly individuals. It combines theory and practice to reveal the functions of fitness aerobics in promoting health, well-being, and physical fitness for this demographic, explaining the exercise methods and principles that must be followed.	2001-02-20
Journal	Construction and Application of Micro-Lesson Resources for Aerobics in College	Wang Daojun; Xing Xinli; Li Ruichao; Cao Xiaodong	Department of Physical Education, Qingdao Agricultural University	Journal of Higher Education	Aerobics; Micro courses; Resource library; Construction; Application	This study employs various research methods such as literature review, expert interviews, questionnaire surveys, teaching experiments, mathematical statistics, and logical analysis to analyze the current status of aerobics teaching in universities. It also explores the driving factors and obstacles for educational reform, elucidates the significance and specific process of establishing an aerobic…	2022-08-18
Journal	Fitness Aerobics and Fitness Activities for Female Faculty Members in Universities	Wu Qing	School of Physical Education Public Sports Department, Suzhou University 215006	Journal of Physical Education College of Shanxi Normal University	Fitness and aerobics; Universities; Female faculty and staff; body building	This study employed survey methods, literature review, and mathematical statistics to analyze the fitness motivation and fitness level of female faculty members in universities. It points out that in implementing the national fitness plan, aerobics activities have great potential among female faculty members in universities and high promotional value.	2000-02-15
Journal	Exploration of the Teaching Methodology for a Set of Aerobics Movements	Li Xiujuan	Department of Physical Education, Anhui Polytechnic University, Wuhu 241000	Sichuan Sports Science	College Women; Aerobics; Teaching Methodology	This study combines basic theories of sports psychology with teaching practices in college women's aerobics. The results show that the use of various teaching methods can effectively engage students' senses and thinking, accelerate and strengthen the memory of a set of movements, and enhance the quality of movement execution.	2002-03-30
Journal	The Development of High School Characteristics Guided by Sports Spirit	Meng Shuang	Jinzhou Second Senior High School, Liaoning	People's Education		This school has chosen the reform of physical education curriculum and activities as the breakthrough point for the overall development of the school. The Second Senior High School in Jinzhou City, Liaoning Province is a provincial-level demonstration ordinary high school with a history of over 60 years of construction, which has trained a large number of scientific and technological talents and …	2020-12-03
Journal	The Cultivation Model of Musical Sensibility in College Aerobics	Zheng Mingjuan	Sports Department, Hebei University of Science and Technology, Shijiazhuang 050018, Hebei	Higher Education in Chemical Engineering	Aerobics; Musical sensation; Cultivation methods	This paper, through teaching research and practice, proposes a model and teaching method for cultivating students' musicality in aerobics classes.	2002-03-30
Journal	The Impact of Aerobics on the Physical Health of High School Girls – A Case Study of Grade One Female Students at Hangzhou No.14 High School	Shen Yizhao	Hangzhou No.14 High School	Youth Sport	Aerobics, High School Girls, Physical Health	This paper utilizes research methods such as literature review, experiments, and mathematical statistics to investigate the impact of aerobics on the physical health of high school girls, using grade one female students from Hangzhou No.14 High School as experimental subjects. The results show that aerobics can enhance the physical health of high school girls to varying degrees, promoting their o…	2021-03-25
Journal	Difficulty Analysis of Set Movements in the Top 8 of the Trio Event at the 15th World Aerobics Championships	Ren Guishan, Yu Jie, Liu Jingxuan, Zhao Lunan	Mudan District No.21 Middle School, Foreign Language Department of Qufu Normal University, School of Sports Science of Qufu Normal University	Youth Sport	15th World Aerobics Championships, Trio Event, Set Movements, Difficulty	This paper uses research methods such as literature review, video analysis, and mathematical statistics to study the set movements of the top 8 in the trio event at the 15th World Aerobics Championships. The results indicate that difficulty scores are crucial in influencing the final scores of the trio event. When the difficulty level is significantly superior to other competitors, there is a sig…	2021-02-25
Journal	The Promotion Path of Aerobics Course under Market Orientation	Kang Yanru	Sport College of Henan University	Bulletin of Sport Science & Technology	market orientation;social sports major;aerobics course;promotion path	This paper uses research methods such as literature data,questionnaire survey,interview and logical analysis to analyzes the demand market of Aerobics talents in Xuchang City and the current situation of Aerobics Curriculum in social sports major of Xuchang University.So as to find out the problems,put forward effective promotion path,and promote the development of aerobics curriculum.	2020-12-02
Journal	Analysis and Insights into Age Group Competitions in the 7th to 9th Aerobics World Championships	Tian Huaxi, Chen Li	Lingnan Normal University School of Physical Education; Lingnan Normal University Affiliated Middle School	Youth Sport	Aerobics World Championships, Age Group Competitions, Reserve Athletes, Performance Analysis, Insights	This paper uses literature review and comparative analysis methods to analyze the top three performers in each event of the 7th to 9th Aerobics World Championships' age group competitions. It compares the quantity, strength, and distribution of participating countries in various events and combines case studies of champion athletes to provide empirical research insights, aiming to offer reference…	2022-08-25
Journal	Experimental Research on Promoting the Physical Health of Vocational College Students by Different Physical Education Optional Courses: Chuzhou Polytechnic as An Example	Chen Cheng	Chuzhou Polytechnic	Journal of Chuzhou Polytechnic	physical education optional courses;physical fitness;experimental research	This paper takes vocational college students in different optional physical education courses as the experimental subjects. It uses expert interviews, experimental methods, mathematical statistics, and logical analyses to make statistics and comparisons of physical fitness data before and after the experiment. It analyzes different sports, the specialties, and shortcomings of the optional courses…	2022-12-15
Journal	Analysis of Special Physical Training Methods of Competitive Aerobics	Shan Hongyang	Graduate Department of Nanjing Institute of Physical Education	Contemporary Sports Technology	Sports aerobics;Special;Physical training;Training method	This paper studies the training methods of special physical fitness of competitive aerobics from four aspects:the concept of physical fitness, the characteristics and elements of competitive aerobics,the principles of physical training and the content and methods of training. It explores the specific physical training methods suitable for competitive aerobics,strengthens the physical quality of c…	2021-04-05
Journal	A Study of Medal Distribution Characteristics of the 14th-17thAerobic Gymnastics World Championships	Jing Zhe	School of Sports,Shanxi Normal University	Bulletin of Sport Science & Technology	Competitive aerobics;World Championships;Medal distribution;Characteristic	This paper studies the medal distribution characteristics of from the 14 th to 17 th Aerobic Gymnastics World Championships by literature review and comparative analysis. Findings are as follows. Europe has the largest number of participating countries and gymnasts in competitive aerobics, followed by Asia. Female gymnasts significantly outnumber male gymnasts. The medallists are mainly from Euro…	2022-09-20
Journal	Preliminary Exploration of High School Girls' Interest in Aerobics	Huang Li	Dalian Light Industry College, 116034	Liaoning Sport Science and Technology	High school girls; Aerobics class; Interest; Reason; Teaching method	This paper specifically explores the interest of high school girls in aerobics classes and provides suggestions on how to enhance students' interest in aerobics. The goal is to ensure that this activity, which has a broad public base and contributes to physical and personal development, continues to thrive and yield positive results.	2001-04-15
Journal	Reflections on the Reconstruction of the Practical Teaching System of Aerobics General Courses under the Background of First-Class Physical Education Major Construction	Lv Junjie; Zhou Jiajin; Ma Shaokun	School of Physical Education and Health, Yulin Normal University	Sport Science and Technology	First-Class Major Construction; Physical Education; Aerobics; General Course; Practical Teaching	This paper reviews the practical situation of aerobics general courses and proposes ideas for reconstruction and teaching guarantees under the background of first-class physical education major construction. The aim is to provide a reference for the reform of the practical teaching system for aerobics general courses.	2021-02-15
Journal	The Role of Representational Training in Sports, Influencing Factors, and Suggestions for Future Research	Hu Suyun	Yangzhou University	Track and Field	Appearance training; Sports activities; Function; Influence	This paper reviews and studies past literature on representational training, specifically examining the role it plays and the influencing factors during physical activity. It identifies issues in representational training research that need urgent resolution and provides relevant suggestions for future theoretical and applied research.	2022-07-01
Journal	A Brief Discussion on Choreography in Aerobics	Wen Lini	Department of Physical Education, Yulin Normal College, Yulin 537000, Guangxi	Journal of Yulin Normal University	Aerobics; Creation method; Choice of music	This paper primarily introduces specific methods for aerobics choreography and highlights considerations during the creative process, providing assistance for aerobics teaching, training, and competitions.	2000-07-30
Journal	An Analysis of the Results and Competition Pattern of Aerobics Competitions at the World Games Before and After the Pandemic	Yang Yangjixiang	Graduate School of Capital University of Physical Education and Sports	Bulletin of Sport Science & Technology	Pandemic;World Games;Aerobics	This paper presents a statistical analysis of the changes in the distribution of the results of aerobics at the World Games and at the Aerobics World Championships before and after the pandemic, using mathematical statistics, sorting and induction methods. The study collected six score books of the 11 th to 16 th World Aerobics Championships and three aerobics score books of the 9 th to 11 th Wor…	2022-09-20
Journal	The Integration and Development of Sports and Cultural Arts in University Education	Li Wanzhong; Yan Guiling; Du Xingbin; Chu Fucheng; Xiao Yujie	Shandong Huayu Engineering Institute	Heilongjiang Science	Physical education; Cultural arts; Integration	This paper investigates the integration of sports and cultural arts in the development of higher education institutions. This paper focuses on four universities: Dezhou College, Dezhou Vocational and Technical College, Shandong Huayu Engineering Institute, and Dezhou Polytechnic. Employing methods such as literature review and interviews, this paper surveys and summarizes the integration aspects …	2022-09-30
Journal	The Application of Information Technology in High School Aerobics Learning and Training	Liu Yiyao	Shanghai No.4 Middle School	Science & Technology of Stationery & Sporting Goods	Informatization; Aerobics; High school; Analysis	This paper investigates the application of information technology in high school aerobics teaching. Aerobics is a curriculum that has employed information technology early on. Through a three-month teaching practice and utilizing research methods such as literature review, experiments, and interviews, the paper clarifies the meaning and characteristics of applying information technology. The stud…	2021-03-15
Journal	The Role of Aerobics in School Physical Education	Zhang Fuhua	Department of Physical Education, Tonghua Normal University,Tonghua 134002	Journal of Tonghua Normal Uninversity	Aerobics; School physical education; Physical education; Teaching effectiveness	This paper highlights the practical value of aerobics by discussing its functions in exercising the body and promoting aesthetic education. It emphasizes the role and necessity of aerobics in school physical education, aiming to enhance the enthusiasm of a large number of students for engaging in aerobics activities.	2001-04-15
Journal	An fMRI Study of the Effects of Dance on Visual Cognition and Its Health and Therapeutic Value	Wen Rou	School of Humanities, Beijing Dance Academy	Journal of Beijing Dance Academy	Dance, Aerobics, Functional Magnetic Resonance Imaging; Brain Function	This paper explores the impact of dance on visual cognition from the perspective of changes in the functional areas of the brain related to visual cognition. It provides a theoretical basis and experimental support for using dance in cognitive development, health promotion, and rehabilitation therapy. The study used functional magnetic resonance imaging (fMRI) to scan the brains of regular female…	2021-02-28
Journal	Development History and Prospects of College Aerobics in China	Han Xiuzhen	School of Physical Education, Zhengzhou Sias University; School of Physical Education, Zhengzhou University (Main Campus)	Science & Technology of Stationery & Sporting Goods	College aerobics; Development history; expectation	This paper explores the development process of college aerobics in China using the literature review method, analyzes the motives behind the development of college aerobics, and provides a future outlook. The research reveals that aerobics in Chinese universities has gone through three stages: exploration, development, and improvement. The driving force for its development lies in the necessity o…	2021-12-15
Journal	Comparative Study on the Curriculum Planning and Construction of Aerobics Courses in General and Applied Colleges – A Case Study of Two Universities in Shanxi Province	Yan Huibin	Shanxi University of Applied Science and Technology	Youth Sport	Applied Colleges, Aerobics Courses, Content Planning	This paper employs research methods such as literature review, interviews, questionnaires, and mathematical statistics to compare the main teaching content and curriculum planning of aerobics courses in general and applied colleges. It focuses on the characteristics of aerobics sports and conducts a comparative study to provide insights into the curriculum planning and construction of aerobics co…	2022-06-25
Journal	SWOT Analysis of the Development Strategy of Youth Aerobics Training Bases in Linfen City	Li Fan, Guo Lijuan	School of Physical Education, Shanxi Normal University	Youth Sport	Linfen City, Youth Aerobics Training Base, Development Strategy, SWOT Analysis	This paper employs research methods such as literature review, expert interviews, questionnaire surveys, field visits, and SWOT analysis to analyze the development of youth aerobics training bases in Linfen City. Based on the discussion of internal and external influencing factors, it identifies the strengths, weaknesses, opportunities, and challenges of the development of youth aerobics training…	2021-02-25
Journal	Comparative Study on the Rules of FIG Competitive Aerobics 2017 and 2013	Wen Min ; Feng Xiaohui	Shenyang Sports College	Science & Technology of Stationery & Sporting Goods	Competitive aerobics; Rules; Contrastive study	This paper employs research methods such as literature review, comparative analysis, and mathematical statistics to compare the 2017 and 2013 versions of FIG competitive aerobics rules. The comparison covers modifications in difficulty judging criteria, completion judging criteria, and changes in rankings with identical scores in both preliminaries and finals. The purpose is to enable coaches and…	2021-08-15
Journal	Investigation and Analysis of Online Courses Under the "Stop Classes, Don't Stop Learning" Initiative — A Case Study of Sichuan University for Nationalities' "Aerobics" Course	Liu Hongjun	School of Physical Education, Sichuan University for Nationalities	Sichuan Sports Science	Online Courses; Survey; Analysis; Aerobics Course	This paper employs methods such as questionnaire surveys, logical analysis, literature review, and statistical analysis to investigate online courses. It primarily focuses on the statistical analysis of the online delivery of the "Aerobics" course at Sichuan University for Nationalities during the epidemic prevention and control period. The research concludes that this technical course can be eff…	2022-07-19
Journal	The Role of Aerobics in National Fitness	Shi Hongmei	Department of Physical Education, Weinan Normal University, Weinan 714000, Shaanxi	Journal of Weinan Normal University	Aerobics; National fitness; Lifetime sports	This paper elucidates the characteristics and fitness value of aerobics, pointing out that in implementing the national fitness plan today, aerobics will become a focal point for fitness and serve as a link between university sports and lifelong fitness, laying the foundation for the implementation of the national fitness plan.	2001-03-18
Journal	Curriculum Design for Aerobics General Education Course in the Physical Education Department	Meng Zhaoxin	Department of Social Sports, Tianjin Sport University, Tianjin 300381	Journal of Tianjin University of Sport	Sports colleges and departments; Aerobics; General courses; Teaching plan; Creative ability	This paper elaborates on the purpose, tasks, teaching stage division, hour allocation, assessment content, and methods of general aerobics courses in sports departments. The design concept of the teaching plan is as follows: (1) The interconnection and organic integration of the "three stages" form an integrated approach to cultivating creative abilities. (2) The organic combination of the first …	2000-12-30
Journal	Reflection on the Reform of Specialized Teaching of Aerobics in Universities from the Perspective of Integration of Sports and Education	Zhong Bing Bing; Yan Jun	School of Physical Education, Yangzhou University	Journal of Shandong Normal University(Natural Science Edition)	Integration of sports and education; Aerobics; Teaching reform; Colleges and universities	This paper discusses the reform of specialized aerobics teaching in higher education from the perspective of the integration of sports and education. The aim is to explore a new model for specialized aerobics teaching in the new era, providing theoretical references for innovative educational approaches. The transition from the integration of sports and education to the fusion of sports and educa…	2022-06-15
Journal	Application of Guided Discovery Teaching Model in Aerobics Classes	Lin Zhaorong	Physical Education Teaching and Research Office of Foshan University of Science and Technology, Foshan 528231, Guangdong	Journal of Wuhan Institute of Physical Education	Aerobics; Guided discovery based teaching; Effect; Evaluation teaching method	This paper discusses the principles of applying the guided discovery teaching model in aerobics classes, including the program and implementation environment, and provides an analysis of its application in aerobics.	2001-12-20
Journal	Discussion on the Application of the Pygmalion Effect in Aerobics Teaching	Shi Hong, Tu Shaosheng, Ma Zhijun	Department of Physical Education, Jishou University, Jishou 416000	Sichuan Sports Science	Pygmalion Effect; Aerobics Teaching; Teaching Practice	This paper discusses the application of the Pygmalion Effect in aerobics teaching from a psychological perspective. It aims to translate theoretical understanding into practical activities to guide the improvement of aerobics teaching quality and foster a positive Pygmalion Effect.	2001-03-30
Journal	An Analysis of the Theoretical Content of Aerobics	Wang Yuqin	Department of Physical Education, Shandong University of Finance, 250014	Journal Journal of Xi'an Physical Education University	Aerobics; Music; Fitness; Positive impact	This paper delves into the theoretical analysis of aerobics, aiming to provide a foundation for its development and training direction. It serves as a guide for promoting the teaching and popularization of aerobics to achieve fitness goals.	2000-12-30
Journal	Construction and Application Research of Competitive Aerobics Physical Fitness Training Model	Yang Yuying	Hainan Normal University	Science & Technology of Stationery & Sporting Goods	Competitive aerobics; Physical fitness Training; Core strength	This paper conducts research on the theoretical aspects of physical fitness training for competitive aerobics projects over the past decade. It aims to design a physical fitness training model for competitive aerobics and analyze the impact of core strength training on competitive aerobics within general physical fitness training. The paper provides a theoretical basis for improving the competiti…	2022-10-01
Journal	Innovation and Practical Research on Aerobics Elective Courses in College	Zhu Jing; Geng Tingqin	Department of Physical Education,Chang'an University	Science & Technology of Stationery & Sporting Goods	Group Teaching Methods; Innovation; Practice; Aerobics	This paper conducts research on the innovation and practice of group teaching methods in college aerobics elective courses, using literature review, experimental methods, and questionnaire surveys as examples. The study suggests that the experimental group's data is significantly better than the control group in terms of physical fitness evaluation, team cooperation spirit cultivation, and classr…	2021-12-15
Journal	Optimization Exploration of the Elective Aerobics Course in Physical Education Major	Wang Dan	School of Physical Education, Zaozhuang University;	Journal of Zaozhuang University	Physical education major; Specialized elective courses in aerobics; Optimal design	This paper conducts an analysis of the current situation of elective aerobics courses in physical education majors at universities, offering suggestions to optimize curriculum construction. Recommendations include enriching teaching content based on project development requirements, adding independently choreographed teaching segments, integrating online and offline teaching methods, and incorpor…	2022-07-01
Journal	Development Trends of Competitive Aerobics from the Comparison of New and Old Rules	Niu Jia; Zhu Yacheng	Xi’an Physical Education University; Tibet Minzu University School of Physical Education	Science & Technology of Stationery & Sporting Goods	New rules; Competitive aerobics; Comparative analysis; Development trends	This paper conducts a research analysis of the 2022-2024 version of the competitive aerobics competition rules, focusing on changes in age groups, general rules, composition of set movements, scoring, aerobic dance, and aerobic pedals. The new rules introduce new requirements for difficulty grouping, completion, and artistic elements, emphasizing the difficulty of individual aerobics routines and…	2022-08-29
Journal	Demonstrations in Aerobics Teaching	Wang Mei	Department of Physical Education, Qufu Normal University, Shandong 273165	Liaoning Sport Science and Technology	Aerobics; Teaching; Demonstration	This paper conducts a preliminary study on the forms, methods, applications, and issues to be noted in the demonstration of aerobics teaching, with the aim of improving the effectiveness of aerobics teaching.	2002-04-15
Journal	Investigation and Analysis of the 6th National University Student Games Aerobics Competition	Zheng Danheng	School of Sports Science, South China Normal University, Guangzhou 510631	Sports & Science	College students; Aerobics; Investigation and analysis	This paper conducts a preliminary exploration of the current development status and existing issues in aerobics among Chinese university students, based on an analysis of the aerobics competition at the 6th National University Games in 2000. The paper also provides its own recommendations.	2001-02-28
Journal	Reflections on Teaching Objectives for Aerobics Elective Courses Based on the New Curriculum Standards	Guo Jingfang	School of Physical Education and Health, East China Normal University	Popular Standardization	New Curriculum Standards; Teaching Objectives; Aerobics	This paper conducts a detailed exploration of aerobics teaching based on the new curriculum standards, first briefly explaining the main role of setting aerobics elective course teaching objectives. It then analyzes the basic principles of aerobics teaching objectives under the new standards. Finally, it emphasizes the specific content of aerobics elective course teaching objectives under the new…	2021-12-08
Journal	Exploration of the Impact of Fitness Exercises on the Physical Health of Preschool Children	Qiao Yixuan; Xu Jie; Zhao Shuo	Chengdu University, Longquanyi District, Chengdu City; Deyang First Primary School	Science & Technology of Stationery & Sporting Goods	Preschool children; Good physical health; Fitness exercises; Obesity	This paper aims to review the positive impact of fitness exercises on preschool children, providing a reference for the curriculum of early childhood physical education. Through platforms such as CNKI and Wanfang Database, relevant literature was searched, and experimental results and viewpoints from previous studies were reviewed. The findings include: (1) Under the current societal pressure, th…	2021-03-15
Journal	Discussion on the Influence of Aerobics Competition Rules Change on Movement Arrangement	Li Yanru; Wang Xinmei	School of Physical Education, Shaanxi Normal University	Youth Sport	Aerobics; Competition rules; Choreography	This paper adopts research methods such as literature review to study the impact of changes in aerobics competition rules on choreography. This paper suggests that the choreography of competitive aerobics movements should follow the trend of rule changes. When arranging athlete movements, attention should be paid to using and arranging difficult and operationalized movements, continuously improvi…	2022-12-25
Journal	Discussion on the Influence of Aerobics Competition Rules Change on Movement Arrangement	Li Yanru; Wang Xinmei	School of Physical Education, Shaanxi Normal University	Youth Sport	Aerobics; Competition rules; Choreography	This paper adopts research methods such as literature review to study the impact of changes in aerobics competition rules on choreography. This paper suggests that the choreography of competitive aerobics movements should follow the trend of rule changes. When arranging athlete movements, attention should be paid to using and arranging difficult and operationalized movements, continuously improvi…	2022-11-25
Journal	Strengthening the Cultivation of Students' Creativity in the Elective Aerobics Course Teaching	Yang Jiping, Ran Menghua	Zhangye Normal College, Zhangye 734000	Journal of Lanzhou University(Medical Sciences)	Aerobics; Creative ability; Quality education	This paper addresses the issues existing in elective aerobics courses in higher education, guided by the concept of quality education. Based on the feasibility, necessity, and basic principles of fostering students' creative abilities, the paper proposes some methods to cultivate students' ability to choreograph aerobics in elective courses. The aim is to improve the quality of elective aerobics …	2000-12-30
Journal	Application of Body Training in College Aerobics	Zhang Siyu	Xiangming University	Science & Technology of Stationery & Sporting Goods	Body Training; College Aerobics; Application; Important Role	There is a certain interchangeability between body training and college aerobics, and integrating these two can promote the physical and mental health development of college students. This paper analyzes college aerobics, focusing on the importance of body training. Building on the analysis of the principles of applying body training in college aerobics, effective application measures are explore…	2021-12-15
Journal	Experimental Study on MOOC Teaching Resources for Aerobics in University	Qiao Rongtong; Fan Jianwei	Shanxi University of Science and Technology	Wushu Studies	University aerobics; MOOC teaching resources; Experimental study	The utilization of Massive Open Online Courses (MOOCs) is at its peak in contemporary society, enriching teaching resources and refining them for various disciplines. This study, focusing on two classes of public physical education aerobics courses for the 2018 level at Taiyuan University of Science and Technology's Jincheng campus, investigates the parameters of A-group and B-group students befo…	2022-06-22
Journal	The Role of Aerobics in Improving Endurance in Female College Students	Guo Jinsong	Department of Physical Education, Shenyang Normal University, Shenyang 110016	Journal of Liaoning Educational Institute	Aerobics; Female college students; Endurance quality	The use of aerobics to develop students' endurance quality can effectively improve the effectiveness and passing rate of endurance teaching. It becomes another important means for female college students to improve their endurance quality. This paper, in an experimental and comparative form, examines the special effects of aerobics compared to basketball and volleyball in enhancing the endurance …	2002-03-30
Journal	Creativity in the Unique Style of Qiu Shan's Competitive Aerobics Training	Li Guoyue, Chen Dandan, Chen Zhefei	Guangdong Finance and Taxation College, Guangzhou 510420	Journal of Pla Institute of Physical Education	Qiushan; Competitive aerobics; Unique style; Create	The training method of Qiu Shan competitive aerobics, as an important approach in the teaching and training of aerobics in Chinese universities, not only emphasizes the characteristics of physical fitness and dance aesthetics in competitive aerobics but also underscores the unique style creation in competitive aerobics training. This paper provides some superficial insights based on theories and …	2001-05-15
Journal	Exploration on the Aerobics Course Teaching Reform of the OBE Concept——A Case Study of Central China Normal University	Chen Long;Ling Chen;Wu Jing	Wuchang Shouyi College; Central China Normal University; Affiliated Primary School of Central China Normal University	Journal of Anhui Sports Science	OBE; aerobics selection; course teaching	The traditional positive education concept can only "adapt" to the needs of the country and the society. The Outcome-based Education (OBE) concept is an advanced educational concept oriented by the students' final learning results. The physical education course of Central China Normal University(hereinafter referred to as the physical education major of Central China Normal University) has export…	2022-10-30
Journal	Effective Strategies for Applying Seminar to College Aerobics Courses	Kang Xi	School of Physical Education, Liupanshui Normal University	Science & Technology of Stationery & Sporting Goods	Seminar teaching method; College aerobics courses; Validity	The term "Seminar" refers to a discussion group or class established by university students who stay on campus during vacations or engage in research on a specific topic. In the context of aerobics teaching in higher education, it involves dividing and integrating students into training groups centered around the teacher's content. Throughout the group learning process, students can acquire profi…	2020-12-01
Journal	How to Enrich Teaching in Aerobics Classes in Ordinary Higher Education Institutions	Zhang Yanxia	Sports Teaching and Research Office of Kaifeng University, Kaifeng 475004	KAIFENG DAXUE XUEDAO	Universities; Aerobics; Teaching	The teaching of aerobics in regular universities should inject fresh vitality by adapting to the development of the times with more diverse and engaging content and formats. This will ensure the everlasting charm of aerobics classroom instruction, benefiting students for a lifetime.	2001-12-25
Journal	Experimental Study on Improving Teaching Effect of Aerobics Teaching Assisted by Sports World Campus APP	Yu Li; Ye Ling	Sports Department of Beijing Institute of Petrochemical and Technology; Beijing College of Finance and Commerce	Contemporary Sports Technology	Sports World Campus APP;Aerobics Teaching;Teaching effect;College students' physique	The teaching effect of aerobics course in colleges and universities should start from meeting students' sports needs,improving the level of special skills and promoting students' physical and mental health.This paper mainly adopts the teaching method of special aerobics training in Sports World Campus APP assisted class after class to intervene and train college students' aerobics ability,amateur…	2021-08-05
Journal	The Application of Tea Picking Aerobics in Physical Education Teaching in Universities	Zheng Li; Ding Yong	Zunyi Normal University;	Tea in Fujian	Tea picking aerobics;Universities; Physical education teaching; Sports powerhouse	The tea picking aerobics, which originated from the tea picking opera, is a sports event with local characteristics and cultural value, as well as fitness value. Integrating it into physical education teaching can expand the exercise mode of college students and actively respond to the national strategic plan for national fitness and health. Exploring the feasibility of integrating tea picking ae…	2022-12-07
Journal	Innovative Research on Aerobics Teaching Models in Higher Vocational Colleges	Su Bingjin	Fuzhou Vocational and Technical College	NEI JIANG KE JI		The study investigates the innovation of aerobics teaching models in higher vocational colleges, analyzing the necessity and current status of aerobics teaching. It proposes strategies for teaching innovation, emphasizing student autonomy, rational goal-setting, textbook enhancement, optimizing the teaching environment, focusing on theoretical learning, utilizing extracurricular platforms, and up…	2022-07-25
Journal	The Distribution of Medals in the 13th-15th Aerobics World Championships	Yang Yunxia	Department of Physical Education, Nanjing University of Industry and Technology	Physical Education Review	Competitive aerobics; World Championships; Medal distribution; Competitive landscape	The study focuses on the distribution of medals in the 13th to 15th Aerobics World Championships. Using statistical methods and comparative analysis, it explores the distribution patterns and characteristics of medals in the past three competitions, revealing the global distribution pattern of competitive aerobics. The results indicate that the number of countries winning medals is gradually incr…	2021-04-15
Journal	Relationship between Changes in Skeletal Muscles and Serum Free Amino Acids Analyzed Based on CT Imaging and Exercise-Induced Injuries	Wang Xiaona; Wang Wei	Zhengzhou University of Business and Technology; Puyang People's Hospital	Imaging Science and Photochemistry	CT imaging; Aerobics; Sports injuries; Skeletal muscles; Serum	The study explores the impact of changes in skeletal muscles and serum free amino acid levels based on CT image analysis on exercise-induced injuries in aerobics. Twenty aerobics athletes with exercise-induced injuries were selected as the experimental group, and 20 healthy aerobics athletes were chosen as the control group. CT scans were used to analyze ankle joint injuries, and the subjects' sk…	2022-05-15
Journal	Exploration of Ideological and Political Education in Physical and Health Courses in Medical Colleges—A Case Study of Aerobics Teaching at Honghe Health Vocational College	Fan Yu	Honghe Health Vocational College	The Modern Occupation Education	Course ideological and political education; Teaching; Aerobics	The study explores the ideological and political education process in physical education and health courses, taking the sub-course of aerobics in medical and health-related vocational colleges as an example. It investigates the teaching path and content of ideological and political education in physical education and health courses in medical and health-related vocational colleges.	2021-04-23
Journal	Introduction to the School of Physical Education			Journal of Chuzhou University		The School of Physical Education is one of the earliest established departments at Chuzhou University. Over the past 50 years, the department has made significant progress in faculty, teaching conditions, and teaching levels. The school offers 33 teaching and research offices, a comprehensive laboratory, and has 47 full-time teachers, including 5 professors, 17 associate professors, and 21 lectur…	2022-06-15
Journal	A Discussion on Aerobics Teaching	Zhang Ying	Physical Education Department of Harbin Sport University	Journal of Harbin Sport University		The research methods include questionnaire surveys, literature review, and mathematical statistics, involving 56 female students from Harbin Institute. The results show that the basic skills in aerobics among the 98-level female students are generally lacking, with 80.4% of students having never received training in gymnastics, aerobics, artistic gymnastics, or dance during primary and secondary …	2001-05-15
Journal	Flexibility Training Methods in Competitive Aerobics	Wang Guochao	Shaanxi Vocational and Technical College of National Defense Industry	Science & Technology of Stationery & Sporting Goods	Competitive Aerobics; Flexibility; Training Methods	The relationship between the training results in competitive aerobics and the physical fitness of trainers is inseparable. Trainers need good flexibility to smoothly execute their movements during competitions. This paper analyzes the importance of flexibility in competitive aerobics training and explores specific methods to improve flexibility.	2022-06-15
Journal	Investigation and Research on Music in Competitive Aerobics	Chen Shanfeng	School of Physical Education, Zaozhuang University;	Journal of Zaozhuang University	Competitive aerobics; The structure of music; Music style; Action creation	The relationship between music and movements in competitive aerobics is closely linked, with music selection and movement choreography collectively forming the expressiveness and appeal of a routine. Currently, there are several issues with music selection in Chinese competitive aerobics, such as the mismatch between aerobics music style and movement choreography and confusion in the order of mus…	2021-12-29
Journal	Application of Biofeedback Electrical Stimulation in the Rehabilitation Treatment of Postpartum Pelvic Floor Dysfunction Patients	Gong Liping; Xiao Fan	Jinggangshan University; Medical Department of Jinggangshan University	China Modern Medicine	Postpartum pelvic floor dysfunction; Rehabilitation intervention; Melander Rehabilitation Apparatus; Pelvic floor muscle fiber strength; Pelvic floor function	The purpose of this study is to investigate the clinical effects of applying biofeedback electrical stimulation to postpartum pelvic floor dysfunction (PFD) rehabilitation. The study includes 60 postpartum PFD patients from June 2020 to January 2021 at Jinggangshan University Affiliated Hospital, randomly divided into three groups (A, B, and C). Group A underwent postpartum rehabilitation with ae…	2021-12-28
Journal	Analysis of Choreographic Characteristics in Individual Women's Events of Competitive Aerobics	Su Zhanguo; Yang Jingjing	School of Physical Education, Huainan Normal University	Journal of Yulin University	Competitive aerobics; Women's singles event; Complete set of actions; Layout features	The purpose of this research is to investigate the action arrangement characteristics of women's individual events in competitive aerobics. Through literature review and video analysis, the study analyzes the number and quality of choreographed movements, spatial movement routes, and difficulty movements in complete routines. The data analysis results show that the difficulty movement scores are …	2022-07-15
Journal	Attempts at Reforming the Preparation Part of Physical Education Classes for Female College Students	Wang Lijun	Department of Physical Education, Guangdong Business, 510320	Liaoning Sport Science and Technology	Physical education class; Preparation section; Current situation; Aerobics; Validity	The preparation section is an essential component of physical education classes, and its role in delivering high-quality physical education and enhancing teaching effectiveness cannot be overstated. With societal development and educational system reforms, sticking to unchanged content and methods in the preparation section will result in diminishing student interest. Therefore, it is crucial to …	2001-06-15
Journal	Analysis of Winning Factors in Cheerleading Set Movements in General Higher Education Institutions in Guangdong Province	Li Hong; Li Yang	Guangzhou Academy of Fine Arts; Guangzhou Sports Vocational and Technical College	Physical Education Review	Guangdong Province; Ordinary higher education institutions; Flower ball cheerleading; Winning factors	The paper uses literature review, video analysis, expert interviews, and mathematical statistics to analyze the videos of the top eight flower ball cheerleading routines in the ordinary college group of the 10th Guangdong Provincial University Games aerobics competition. It explores the decisive factors in the complete movements of flower ball cheerleading routines in ordinary colleges under the …	2021-08-15
Journal	Overview of Shanghai Medical School			Career Development		The paper outlines achievements in a variety of areas for the School of Medicine and Pharmacy at Shanghai University. Programs offered include Pharmacy—Pharmaceutical Marketing, Pharmacy—Pharmaceutical Logistics, Pharmaceutical Technology Application—Pharmaceutical Formulation, Pharmaceutical Technology Application—Chemical Pharmaceutical, and more. The school provides comprehensive training in p…	2022-06-15
Journal	The Teaching Content and Effect of Aerobics Elective Course in Beijing University Cooperation Zone	Yang Wan, Wang Mei, Yang Ping	Gymnastics Teaching and Research Office of Capital Sports Institute	Journal of Capital Sports University	Aerobics; Teaching content; Teaching effectiveness	The paper investigates the teaching goals, tasks, teaching content, test content, and the teaching effectiveness of the elective aerobics course in the collaborative area.	2001-03-30
Journal	Analysis of Flexibility Training Methods in Competitive Aerobics	Tang Sijie; Tu Yunyu	School of Physical Education, Gannan Normal University	Physical Education Review	Competitive aerobics; Flexibility and resilience; Training methods; System construction	The paper focuses on students majoring in aerobics at Gannan Normal University, investigating the existing deficiencies in flexibility training methods for competitive aerobics through expert interviews and on-site observations. It proposes targeted flexibility training methods for competitive aerobics, including active static stretching, passive static stretching, active dynamic stretching, and …	2021-02-15
Journal	On the Popularization of Aerobics in Physical Education Classes for College Women	Ha Jin	Sports Teaching and Research Office of Northwest Second Ethnic University, Yinchuan 750021	Journal of Hefei University of Technology（Social Sciences）	Female college students; Physical education class; Aerobics; Popularization; Value	The paper expounds on the important role of incorporating aerobics into university physical education courses, pointing out that aerobics not only enriches the content of physical education courses and increases students' learning enthusiasm but also nurtures sentiment and enhances physical fitness. The paper also emphasizes that aerobics classes are particularly in line with the physiological an…	2001-12-28
Journal	Analysis of Difficulty Movement Arrangement in the 5-Person Aerobics Project—A Case Study of the 16th World Aerobics Championships	Su Yang; Wang Yu	Hohai University; Department of Physical Education, Hohai University	Journal of Anhui Sports Science	Aerobics; 5-person routine; World Aerobics Championship; Difficulty movements	The paper employs methods such as literature review, video analysis, expert interviews, and mathematical statistics to comparatively analyze the difficulty movement arrangement in the finals of the 5-person event at the 16th World Gymnastics Championships. The conclusions drawn are as follows: (1) Achieving a 100% completion rate in difficulty is crucial for obtaining high difficulty scores, and …	2022-08-30
Journal	Promotion and Student Interest Survey and Analysis of Aerobics in Urumqi High Schools	Liu Ting, Han Chunying	Xinjiang Urumqi No.11 Middle School, 830000; Department of Physical Education, Xinjiang Normal University, Urumqi, 830054	Journal of Xinjiang Normal University（Natural Sciences Edition）	Aerobics; Urumqi City; Interest; Middle school student	The paper conducted a questionnaire survey on the popularity of health aerobics in Urumqi secondary schools and the gap in students' interest. The survey data and analysis results are as follows: the implementation rate of aerobics in Urumqi schools is 44%; schools with teachers offering this course account for 16.9%; while over 92% of secondary school students enjoy participating in aerobics. In…	2000-06-30
Journal	The Importance of Cultivating Creative Abilities in Aerobics Teaching	Peng Xueyan	Department of Physical Education, Xuzhou Normal University, Xuzhou 221009, Jiangsu	Journal of Xuzhou Normal University (Natural Science Edition)	Aerobics; Creative ability	The paper analyzes the characteristics of aerobics and the trends in its development, further exploring the role of aerobics teaching. Integrating the cultivation of students' creative abilities throughout each teaching stage aims to stimulate student interest and improve teaching quality.	2001-12-30
Journal	An Initial Exploration of Aerobics Teaching	Wang Lin, Tang Zhigang	Sports Department of Hebei University of Technology, Tangshan 063009	Journal of Hebei Institute of Physical Education	Aerobics; Characteristics; Teaching methods; Music	The paper analyzes the basic characteristics of aerobics, discusses the teaching methods of aerobics, and elucidates the relationship between music and aerobics.	2001-09-20
Journal	Design and Construction of an Aerobics Online Teaching Platform	Hu Huan; Yang Yiyuan; Yang Huan; Ding Huahua	School of Physical Education, Liupanshui Normal University	Physical Education Review	Aerobics; Teaching platform; Network design; Platform construction; Effective implementation	The paper analyzes the advantages and disadvantages of traditional teaching models and online teaching models in university aerobics, proposing the theoretical basis, teaching objectives, teaching strategies, teaching procedures, and teaching evaluation of the aerobics online teaching platform. It explores the guiding ideology and design philosophy of the aerobics online teaching platform, establ…	2021-12-15
Journal	The Practical Value of Adolescent Aerobics Teaching under the Background of Integration of Sports and Education	Tang Wei	Guangzhou Huali College	NEI JIANG KE JI		The Opinion on Deepening the Integration of Sports and Education to Promote the Healthy Development of Adolescents proposes to help students enjoy fun, enhance their physical fitness, improve their personality, exercise their willpower in physical exercise, and cultivate socialist builders and successors with comprehensive development in morality, intelligence, physical fitness, aesthetics, and l…	2022-09-25
Journal	The Application of Self Integrative Teaching Mode in Aerobics Teaching	Wang Jingqiong, He Peisen	Sports Department Huaihua Normal College, Huaihua 418008 Hunan	Journal of Physical Education	Self integrative mode; Aerobics; Ability	The objectives of physical education are transitioning from exam-oriented education to quality-oriented education. In aerobics teaching, while imparting basic knowledge and skills, the focus should be on cultivating students' innovative consciousness, choreographic abilities, self-learning abilities, and collaborative assistance capabilities. Through a decade of practical experience in aerobics t…	2001-05-25
Journal	Study and Practice of Quality-oriented Educational Modein Body-building Specific Courses	Wang Li hong, Zhang Xiao ying,Wang Jian jun	Beijing University of Industry and Commerce, Beijing 100037, China; Beijing University of Physical Education, Beijing 100084, China; College of Foreign Affairs, Beijing 100037, China	Journal of Beijing Sport University	body building;specific course;educational mode;quality oriented education	The masterstroke of this study is the thinking of life long physical education. The main contents of the study are the five operational elements, which affect the teaching mode. They are the teaching aim, contents, methods, the teaching measures as well as the contents and methods of examination. Based on consulting literature and materials as well as studying and investigating teaching modes at …	2001-09-30
Journal	Thoughts on the use of information teaching methods to improve the teaching quality of aerobics classrooms	Duan Jingyu	Wuchang Institute of Technology	Industrial & Science Tribune	Informatization; Aerobics; Teaching Quality; Teaching Methods	The main purpose of this study is how to use information technology teaching methods to improve the quality of aerobics classroom teaching. By proposing relevant strategies to enhance the current quality of aerobics classroom teaching, the study aims to promote the innovative development of China's education. The study uses literature research methods, providing a theoretical basis for the analys…	2022-08-15
Journal	Influence of Calisthenics Teaching on Body Self-Esteem of College Students with Different Body Types and Genders	Zhang Huanwei	School of Physical Education, Jinggangshan University	Journal of Jinggangshan University(Natural Science Edition)	aerobics;college students;body self-esteem;interaction	The level of body self-esteem will directly affect the individual's evaluation of their own, the aerobics teaching can improve the level of body self-esteem, so as to ensure the individual's mental health, promote their overall development.In this study, questionnaires and experiments were used to test the level of physical self-esteem of the subjects, and the results were analyzed by the mathema…	2022-11-10
Journal	Jumping Out of "Masculinity" - Sports and Aesthetic Education Functions Based on Aerobics	Hao Tanyu; Wu Tianbao; Weng Jiayin	Guangzhou Sport University	Youth Sport	Aerobics; Teenagers; "Masculinity"	The lack of masculinity among contemporary teenagers is a problem that education in China needs to pay attention to. Cultivating the masculinity of teenagers is the correct direction for the development of school physical education in the new era. This paper uses literature review and comprehensive analysis methods to study the meaning of "masculinity" and the reasons for the lack of "masculinity…	2022-12-25
Journal	Development Trends of Mandatory Aerobics Courses under the Curriculum Ideological Background	Ge Jing; Shao Enle; Chen Shan; Hai Weifang; Yin Lina; Wang Chunxia	School of Physical Education and Health Sciences, Mudanjiang Normal University; Graduate School of Mudanjiang Normal University	Journal of Mudanjiang Normal University（Natural Sciences Edition）	Course ideological and political education; Compulsory courses in aerobics; Teaching research	The integration of ideological and political education into the compulsory aerobics course has brought about new changes. Firstly, the teaching content is diversifying in a three-dimensional direction. Secondly, teaching methods and approaches are iterating and innovating. Lastly, the evaluation system for teaching has become more scientific. The organic integration of ideological and political e…	2021-08-12
Journal	Development of Mass Aerobics in the Context of National Fitness	Huang Xin	Hunan Vocational and Technical College of Finance and Economics	China Economist	Mass aerobics; Related suggestions; Promotion methods	The inclusion of national fitness in social development and national economic planning is one of the prerequisites for achieving the development of a moderately prosperous society and promoting quality education. With continuous economic and social development in China and increasing awareness of the importance of physical fitness, fitness centers, swimming pools, and popular aerobics classes are…	2022-08-05
Journal	The Influence of Aerobics Course Integrated with Resistance Exercise on the Health Fitness of Female College Students	Xu Guangyan	Yuxi Normal University	Contemporary Sports Technology	Resistance exercise;Aerobics;Healthy fitness;Influence	The improvement of the level of various elements of health and physical fitness can directly improve the individual health level. As the main force of young people, college students' health status is the guarantee of study,life and work. Aerobics is an newly emerging recreational sports event, which is deeply loved by the majority of female college students. It enters the university campus with t…	2022-09-05
Journal	The Implementation Status of the "National Aerobics Mass Exercise Standard" in Ordinary Universities in Jiangsu	Sun Hongmei	Zhenjiang College, Zhenjiang 212003, Jiangsu	Journal of Zhenjiang College	Ordinary universities; Aerobics; Level compliance test	The implementation of the "National Aerobics Mass Exercise Standards" is a comprehensive and systematic project. The approach involves teaching the "Exercise Standard Prescribed Movements" and then participating in level-appropriate tests. Currently, in Jiangsu Province's regular higher education institutions, the implementation is limited to the teaching phase, lacking standardized testing for a…	2001-12-30
Journal	The Impact of Extracurricular Physical Exercise on the Physical and Mental Health of Junior High School Students	Zeng Peng, Huang Yushan, Zhang Qin, Mao Changquan	School of Sports Science, South China Normal University! Guangzhou 510631, Guangdong; School of Sports Science, South China Normal University! Guangzhou 510631, Guangdong;School of Sports Science, South China Normal University! Guangzhou 510631, Guangdong;Guangzhou Hengfu Road Middle School Sports Group! Guangzhou 510000	Journal of Physical Education	Fitness exercise prescription; Physical and mental health; Body shape; Physical functions; Junior high school students	The impact of fitness exercise prescriptions in extracurricular physical activity on the physical and mental health of junior high school students is explored. The research indicates that exercise prescriptions have significant benefits for the physical and mental health of junior high school students, primarily manifested in: markedly enhanced cardiovascular function, improved physical fitness, …	2001-05-25
Journal	The Construction of Happiness and Sports Training Mode in College Aerobics Training	Dou Xiaoman	Harbin Sport University	Science & Technology of Stationery & Sporting Goods	College aerobics training; Happy sports; Training mode; Construction	The happy sports training mode is aimed at traditional training modes, which is a new type of training formed under the concept of happiness. For college aerobics training, this mode can effectively improve the training status, enhance the quality of training level, encourage students to maintain high enthusiasm, and thus effectively achieve the goal of lifelong sports training. Traditional unive…	2022-11-15
Journal	Reflections on the Development of Competitive Aerobics	Fan Huali; Huang Xin	Hunan Vocational and Technical College of Finance and Economics	China Economist	Aerobics; Development; Ponder	The extensive development of competitive aerobics has attracted more enthusiasts to engage in this sport. In the process of the development of competitive aerobics in China, reforms and innovations in rules, difficulty levels, and artistic expressions of competitive aerobics are needed. The paper primarily analyzes the development of competitive aerobics, focusing on these aspects.	2022-09-05
Journal	Building College Aerobics Teaching Evaluation System Based on Multiple Intelligence Theory	Meng Min	School of Physical Education, Huaibei Normal University	Journal of Anshan Normal University	Multiple Intelligence Theory, College Sports, Aerobics Teaching	The evaluation system for college aerobics teaching plays a crucial role in assessing instructional quality and providing feedback on teaching outcomes. The introduction of the Multiple Intelligence Theory offers a fresh perspective and direction for aerobics teaching, allowing for the reconstruction of the evaluation system from multiple viewpoints. Using Gardner's Multiple Intelligence assessme…	2021-12-20
Journal	The Value of Aerobics in Light of the Physiological and Psychological Characteristics of Female College Students	Wang Lihua	China Coal and Carbon Economics College	Journal of Physical Education	Female college students; Aerobics; Lifetime sports	The establishment of aerobics courses for female college students is expounded upon, considering their physiological and psychological characteristics, emphasizing the instructional, fitness, aesthetic, and lifelong sports values.	2000-07-25
Journal	The Role of Aerobics Teaching in Quality Education	Wang Xiuyun	Beijing Agricultural College, Beijing 102206	Higher Agricultural Education	Aerobics; Physical education teaching; Quality education	The educational process in higher education is a process of talent cultivation, and the function of physical education in colleges and universities is the embodiment of the combination of educational and sports functions in an educational environment. Aerobics teaching fully embodies the characteristics of quality education, comprehensively enhances students' qualities, promotes their comprehensi…	2001-05-30
Journal	Educational Functions and Art Appreciation of Aerobics	Yang Jialing	Lianyungang Normal College, 222006	Journal of Nanjing Sport Institute	Aerobics; Educational function; Art appreciation	The educational function and artistic appreciation value of aerobics are unparalleled by any other type of sports project, representing the crystallization of social development and human progress. By revealing the beauty patterns presented in aerobics, this paper aims to promote aerobics through thematic lectures, encouraging student participation in competitions, and combining in-class and extr…	2001-02-28
Journal	Functional Clothing Assistance in Aerobics Exercise in the New Era	Liao Chenghui	General Education College of Luzhou Vocational and Technical College	Wool Textile Journal		The development of sports reflects humanity's emphasis on physical fitness, especially evident in modern sports. In this era of rapid development of the knowledge economy, human attention to physical and mental health is crucial. The development of aerobics represents the inheritance of traditional sports culture and the expression of human needs for physical and mental enhancement in the fast-pa…	2022-06-16
Journal	Key Points of College Aerobics Teaching Reform Dominated by Flipped Classroom Mode	Rui Rui	Lanzhou Resources & Environment Voc-Tech University	Contemporary Sports Technology	Colleges and universities;Flipped classroom;Aerobics;Teaching	The development of information technology and the Internet, make all kinds of professional course education of colleges and universities have a wider range of choice space, that is, they can rely on the supplement of online education resources to professional courses, enrich students' cognition and learning experience, and can rely on the multiple channels provided by information technology to es…	2022-09-25
Journal	Impact of Creative Teaching on Cultivating College Students' Ability to Compose Aerobics	Wu Xiaofang	School of Physical Education, Nanjing Normal University, Nanjing 210097	Journal of Nanjing Sport Institute	Aerobics; Creativity; Lifetime benefits	The cultivation of students' physical abilities in college involves various aspects, including sports abilities, health preservation abilities, and management abilities. Through creative teaching practices and research methods such as surveys and statistics, it has been shown that conducting creative teaching in aerobics classes is conducive to stimulating students' creative interests. It can imp…	2001-08-30
Journal	Construction of the "Modular" Practical Ability Training System for Aerobics Based on the Perspective of "Ability-Based" - Taking Bohai University as an Example	Zhang Ying	School of Physical Education, Bohai University;	Journal of Bohai University(Philosophy & Social Science Edition)	Ability-based; Aerobics; Block style; Practical ability	The concept of "ability-based" education has been introduced to explain the necessity of cultivating practical abilities of applied talents in aerobics under the concept of "ability-based" in physical education majors in universities. Taking the specialized course of aerobics at Bohai University as an example, a "modular" practical ability training system for applied talents in aerobics is constr…	2022-12-01
Journal	Exploration of Teaching Women's Fitness and Aerobics in Ordinary Universities	Ren Shuhui	Zhenjiang College, Zhenjiang 212003, Jiangsu	Journal of Zhenjiang College	Women's aerobics; Fitness and aerobics; Teaching principles; Teaching method	The compilation of teaching materials for aerobics courses in general colleges for women should strive for diversity. In aerobics teaching, principles of comprehensiveness, scientificity, sequentiality, and strength should be adhered to. Based on these principles, the primary methods, exercise loads, and adjustment methods for teaching aerobics movement techniques are formulated.	2001-12-30
Journal	Module Design of High School Aerobics Based on the Development of Students' Sports Ability	Zhang Min	Hangzhou Yuhang No.2 senior high school	Contemporary Sports Technology	Module teaching of aerobics;Athletic ability;High school aerobics;Module design	The calisthenics module teaching content and unit objective were discussed in the paper,and it was believed that the module design should be carried out with students as the main body of the class,the stimulation of interest as the core,the improvement of sports cognitive ability as the means,and the development of physical fitness as the goal.The design and application strategies of the aerobics…	2020-12-25
Journal	Analysis of the Application of Core Strength Training in Competitive Aerobics Training	Zhang Yuan	School of Physical Education, Henan University of Technology	Science & Technology of Stationery & Sporting Goods	Core Strength; Competitive Aerobics; Training	The application of core strength training in competitive aerobics plays a crucial role in achieving effective training. It enhances athletes' core strength and support capabilities, thereby improving their competitive aerobics performance. This analysis provides insights into the specific forms of core strength training in competitive aerobics and discusses the practical significance of core stre…	2022-06-15
Journal	Exploration of Aerobics Classes for Female Students in Public Physical Education	Mi Yan	Department of Physical Education, Northwest Normal University, Lanzhou 730070, Gansu	Journal of Northwest Normal University（Natural Science）	Female college students; Aerobics; Interest; Status	The analysis indicates that the main reasons for female university students' interest in aerobics courses are the characteristics and exercise value of aerobics, personal needs for fitness and health, and the demands of social employment competition. The paper identifies existing issues in university aerobics courses and proposes corresponding reform suggestions.	2001-08-21
Journal	Aesthetic Features of Competitive Aerobics	Zhang Zhenfeng	School of Physical Education, Hebei Normal University, Shijiazhuang 050016	Journal of Hebei Institute of Physical Education	Competitive aerobics; Aesthetic characteristics; Body language; Form of expression	The aesthetic sense endowed by aerobics is not merely the natural presentation of the human body's original form but is manifested through the scientific and systematic training of the human body and limbs, completing coherent, smooth, elastic movements accompanied by music. Based on relevant aesthetic theories and the characteristics of aerobics, this study preliminarily explores the aesthetic f…	2000-03-20
Journal	Analysis of the Integrated Model of Aerobics Classroom Teaching and Extracurricular Training in Universities	Zhang Yixing	Department of Physical Education, Henan Vocational and Technical College of Industry	Journal of Yanbian Education College	College aerobics; Classroom teaching; Extracurricular training; Integration	The aerobics course is designed to help students shape their bodies, stay fit, and enhance their physical fitness, receiving widespread acclaim, especially among fashion-conscious female students. However, under the influence of traditional teaching concepts and models, university aerobics class instruction tends to focus on simple movement demonstrations and exercises. There is insufficient atte…	2021-08-20
Journal	Analysis of Innovative Teaching Strategies in University Public Aerobics Courses	Yu Fengbo; Heng Xin	Nanyang Vocational College	Heilongjiang Science	Public physical education; Aerobics; Innovative teaching	The aerobics course in public physical education at universities is an essential component for cultivating students' comprehensive qualities and promoting their overall development. Aerobics is a sports activity that integrates dance, gymnastics, music, fitness, and entertainment, holding significant importance in university physical education. This peper analyzes issues in the university public …	2022-09-30
Journal	On Physical Education Teaching and Quality Education	Yuan Liping	Qixian Railway Adult Secondary Engineering School 030900	Journal of Physical Education College of Shanxi Normal University	Quality education; Physical education teaching; Physical quality	The "Action Plan for the Revitalization of Education in the 21st Century" explicitly states the comprehensive promotion of quality education. Implementing quality education means fully implementing the Party's educational policy with the fundamental goal of improving the overall quality of the nation's citizens. The focus is on cultivating students' innovative spirit and practical abilities, crea…	2000-08-15
Journal	The Application of Teaching Methods in Aerobics Teaching	Li Tong	Department of Physical Education, Shenyang Normal University, Shenyang 110016	Journal of Shenyang Institute of Education	Aerobics; Teaching methods; Application	Teaching methods and means are one of the important links in aerobics teaching. This paper discusses the effectiveness of improving aerobics teaching through the exploration of teaching methods and means, laying a solid teaching foundation for the popularization and development of aerobics among higher normal university students after graduation.	2002-03-30
Journal	Extracurricular Women's Figure Aerobics and Female Aesthetic Education	Dai Huiqiong	Xiangtan Senior Technical School, Xiangtan 411100,Hunan	Journal of Loudi Teachers College	Campus; Women; Body aerobics; Extracurricular activities	Teaching extracurricular women's fitness aerobics not only contributes to students' cultivation, fostering elegant demeanor, beautiful physique, and physical fitness but also enriches their extracurricular lives, playing a positive role.	2001-05-30
Journal	Demonstration and Tips for Aerobics Courses in College	Yang Wei	Sports Teaching Department of Gansu University of Political Science and Law	Journal of the Northwest Adult Education	Aerobics; Demonstration; Prompt	Teaching demonstration and cues are critical to ensuring the quality of college aerobics classes. The paper emphasizes the need for effective demonstration points, demonstration surfaces, and their transitions. It also stresses the integration of verbal and non-verbal cues.	2001-12-25
Journal	Discussion on Improving Female Physical Education Courses in Top Universities	Guo Pingying, Kong Lihan	Physical Education Teaching and Research Office of Fujian Medical University, Fuzhou 350004; Physical Education Teaching and Research Office of Fuzhou Normal College! Fuzhou 350011, Fujian	Journal Of Zhangzhou Normal University (Natural Science Edition)	Physical education classes in universities; College girls; Psychology; Physiology	Taking into account the psychological and physiological characteristics of college women, this study explores ways to cultivate their learning interests, eliminate shyness, enhance learning confidence, select sports teaching materials, employ teaching methods, and allocate physical activity appropriately. It emphasizes individual development, instills a sense of competition, fosters an innovative…	2000-12-25
Journal	Application of SOFIT in Aerobics Class Teaching Evaluation in Colleges and Universities	Xia Junmei; Yu Ling; Lei Yun	Department of Physical Education, Central South University	Contemporary Sports Technology	SOFIT;Colleges and universities;Physical education;Teaching evaluation	System for Observing Fitness Instruction Time (SOFIT) method as a physical education classroom evaluation tool,has played an important role in promoting school physical education reform. This paper adopts the experimental method and SOFIT method to observe aerobics class in colleges and universities. The results show that the physical activity level of students in the aerobics class of ordinary c…	2021-04-15
Journal	The Influence of PNF Stretching Method on Flexibility of Hip Joints of Aerobics Special Students	Wei Xiaomei	Huangshan University	Contemporary Sports Technology	PNF stretching;Aerobics;Hip joint;Effect	Study on the influence of PNF stretching method on flexibility of artificial hip joint for aerobics. Aerobics,as a skill leading project,flexibility is a necessary part of the physical quality of athletes.Good flexibility quality can also effectively avoid sports injury and increase exercise life,stretching exercise is also an important part of movement test. As a kind of rehabilitation treatment…	2021-08-05
Journal	The Origin and Fitness Functions of Gymnastics	Zheng Xinghong, Chen Ting, Yuan Yuedong	School of Physical Education, Xiamen Jimei University; Xiamen Commercial School; School of Physical Education, Xiamen Jimei University; Xiamen 361021, Xiamen 361009, Xiamen 361021	Sports Science Research	Gymnastics; Aerobics; Fitness function	Starting with the origin of gymnastics and expanding on its fitness functions, this paper discusses the philosophical relationship between the widespread dissemination and improvement of gymnastics through competitive gymnastics and general aerobics. Emphasis is placed on the idea that in the development of gymnastics, attention must be paid to the development of fitness functions to ensure the h…	2001-09-15
Journal	Theory and Practice of Ideological and Political Design of Physical Education Courses——Taking Aerobics Optional Course as an Example	LI Jie; XUE Dan; DUAN Rui	Inner Mongolia Honder College of Arts and Sciences	Contemporary Sports Technology	Aerobics optional course;Curriculum ideological and political;Teaching design;Theory and practice	Starting from the reality of aerobics teaching in colleges and universities, this paper uses the methods of literature and expert interviews to carry out theoretical research on the ideological and political content of aerobics courses, and uses the teaching experiment method to verify the teaching design. The following conclusions are drawn: Students can obtain ideological and political elements…	2022-08-15
Journal	A Brief Discussion on the Use of Aerobics Exercise to Improve Subjective Well-being in College Students at Vocational Colleges	Liu Yuanxin	Department of Physical Education, Henan Medical College	Journal of Henan Medical College	Aerobics exercise; Vocational colleges; College students; Subjective well-being	Starting from the exercise methods of aerobics, this paper explains how to utilize class and extracurricular time for aerobics exercises in vocational colleges. By helping students understand aerobics, using the advantages of aerobics to enhance students' subjective well-being, improving the aerobics class model, and actively organizing extracurricular cultural activities related to aerobics, stu…	2022-06-15
Journal	Exploration of Using Lala Aerobics as An Aerobic Exercise Prescription	Zhou Jianshe; Fang Meiyu	School of Physical Education, Hunan Normal University, Changsha, Hunan 410012	Journal of Physical Education	Lala aerobics; Action creation; Aerobic exercise prescription; Maximum oxygen uptake	Starting from the characteristics of lala bands such as "pull, rebound, fold, wrap, and entangle," this approach utilizes the "pull and rebound" properties of lala bands to create engaging and enjoyable forms of fitness and exercise for college students. The passive rebound characteristics of lala bands are employed to regulate the local body load, introducing creative ideas to enhance effective …	2001-09-25
Journal	On the Movement Principles of Fitness Aerobics	Zhao Xiaoxia, Fan Daming	Department of Physical Education, Tianshui Normal University, Tianshui 741001	Journal of Tianshui Normal University	Fitness and beauty playground; Essence; Principles; objective	Starting from the basic movements, forms, dynamics, and purposes of fitness aerobics, this study explores the essence of fitness aerobics. The conclusion is that the principles of fitness aerobics movements are based on the rule of exerting force in a natural direction. Forms of fitness aerobics should be characterized by standard movements that are safe, effective, and contribute to health, stre…	2001-10-22
Journal	On the Cultivation of Imitation Ability in Aerobics Teaching	Zhang Yuping, Chen Yu	Department of Physical Education, Gansu University of Education, Lanzhou 730000; Daqing No.37 Middle School, Daqing 163517, Heilongjiang	Journal of Gansu Lianhe University (Natural Science Edition)	Aerobics teaching; Imitation ability; Culture	Starting from the basic characteristics of aerobics teaching, this paper discusses how to improve and cultivate students' imitation ability in teaching. It emphasizes the use and promotion of students' imitation ability in teaching to enhance teaching quality.	2001-10-25
Journal	Exploration and Reflection of Aesthetic Education in Aerobics Teaching in Higher Education	Zeng Xiaojin	Yangon University	Journal of Jiangxi Vocational and Technical College of Electricity	Aerobics teaching; Aesthetic education; Importance; Method	Starting from the aesthetic value of aerobics movements, this paper analyzes their application in education and further develops their role in aesthetic education. Through contemplation of aesthetic aspects of physical education, strengthening research on aerobics, and exploring the aesthetic functions of aerobics movements, the paper aims to better unleash their aesthetic potential in physical e…	2021-03-28
Journal	Physical Education, Aesthetic Education, and Sports Teaching	Hou Rongji		Journal of Educational Development		Sports and aesthetic education have always been closely linked, with numerous aesthetic phenomena widely present in sports activities. The two are intertwined, and sports arenas are crucial places for aesthetic activities. Implementing aesthetic education in school sports teaching has become a topic of considerable concern in the education sector in recent years. Both aesthetic education and phys…	2001-08-25
Journal	The tendency to callisthenics in 21th century	Ren Jianhui, Li Geng,	PE.Department of Baoding Teachers’ college,Baoding 071051,China	Journal of Baoding University	callisthenics;scientization;standardization;internationalization	Since callisthenics has the trait of artificiality and artistic charm,it is favoured by more and more people;With the development of information technologies and the strengthener of international interflow,callisthenics will become more internationalized on the basis of its scientization and standardization.	2000-12-30
Journal	Exploration of Factors Influencing the Performance of Excellent Aerobics Athletes	Wang Yongming, Shen Gaolu	School of Physical Education, Shanxi Normal University, Linfen 041000; School of Physical Education,Taiyuan 030006	Journal of Physical Education College of Shanxi Normal University	Aerobics; Expressive power; Factors; Formation; Influence	Several factors influence the performance of aerobics athletes, including temperament, character, specialized skills, movement specifications, dance, music, and interests. These factors have varying degrees of impact on athletes' innate performance awareness, the quality of various movements, the richness of movement performance, the stimulation of emotional expression, and the improvement of art…	2002-02-15
Journal	Application Research of Flipped Classroom in College Aerobics Teaching	Qiao Mingyue; Deng Yanxiang; Wang Jiayi; Liang Liwen; Xiongying	School of Physical Education, Guangxi University	Physical Education Review	Universities; Flipped classroom; Aerobics teaching; Teaching effectiveness	Self-directed learning is a learning habit strongly advocated by universities nowadays, with a focus on cultivating students' lifelong learning awareness. As a result, traditional teaching models are repeatedly disrupted, and the emergence of the flipped classroom teaching model has become one of the representative informationized teaching models. The implementation of the flipped classroom effec…	2021-12-15
Journal	The Application of Task-based Approach in the Teaching of Public Sports and Aerobics Courses in Ordinary Higher Education Institutions	Chen Tingting	Sports Teaching and Research Department of Guangdong University of Finance	Sports Teacher & Friends	task-based approach; aerobics teaching; ordinary colleges and universities; public sports course	School physical education is the main way to improve the physical quality of the people. How to promote the high-quality development of public sports aerobics courses in ordinary colleges and universities is one of the problems that college teachers must explore and study. Taking the teaching of public sports aerobics courses in ordinary colleges and universities as an example, the task-based app…	2022-12-28
Journal	Investigation and Analysis of Extracurricular Physical Education in Zhejiang Province	Li Xiumei	Ningbo University School of Physical Education,Ningbo 315211	Journal of Beijing Sport University	Higher Education Institutions, Extracurricular Physical Education, Zhejiang Province	School physical education is an indispensable part of implementing quality education, and extracurricular physical activities play a unique role in achieving the goals and tasks of school physical education. By surveying 30 universities in Zhejiang Province, this study uses a questionnaire survey method and interviews to conduct a comprehensive investigation. After statistical analysis of the dat…	2001-09-30
Journal	The Inherent Effects of Movement Rhythm and Music Rhythm in Aerobics	Liu Enguang	Wuhan Bioengineering Institute	Popular Standardization	Aerobics; Movement Rhythm; Music Rhythm; Inherent Effects	Rhythm is a common characteristic and internal connection between aerobics and music. Musical rhythm has a strict control effect on movement rhythm and can effectively enhance the artistic appeal of aerobics. The internal effects of both movement rhythm and music rhythm in aerobics mainly include synchronous effects of rhythm and rhythm, resonance effects of emotion and movement, and unified effe…	2020-12-08
Journal	The Application of Functional Training in Aerobics	Ma Jing	School of Education and Sports, Yangtze University	Science & Technology of Stationery & Sporting Goods	Functional Training; Aerobics; Application Research	Research on the application of functional training in aerobics not only improves the physical fitness of practitioners but also enhances their control over musical rhythm and body aesthetics. Therefore, functional training plays a crucial role in enhancing overall human quality and strengthening resistance.	2022-06-01
Journal	Basic Gymnastics			Bulletin of Sport Science & Technology		Research on Teaching Reform of Common <Main text>Course of Gymnastics (Journal, China. A)/Wang Chaoqiong, Ke Weiguo, Zhang Xiaobo, Sichuan Sports Science- 2001 (4)- 55-57 Table 5 Reference 3 (TY) Gymnastics Education Reform General Course Physical Education College; In order to meet the needs of the socialist market economy, this round of experiments has divided the gymnastics general course into…	2002-04-15
Journal	Methods and Principles of Rehabilitation Aerobics Exercise	Li Hong	Sports Department, Southwest Jiaotong University, Chengdu 610031, Sichuan	Journal of Wuhan Institute of Physical Education	Aerobics; Rehabilitation aerobics; Exercise; Method; Principle	Rehabilitation aerobics, utilizing bodyweight exercises with graceful music accompaniment, plays a role in promoting health and recovery. This paper introduces the methods and principles of rehabilitation aerobics exercise.	2001-04-20
Journal	Construction of Long-Term Mechanism of Recess Sports Activities in Primary Schools	Zhao Youjun	Xihua Town Central Primary School	Contemporary Sports Technology	Primary school;Recess activities;PE teaching;Optimization countermeasures	Recess sports activities have become an important form of PE teaching activities in schools, which are widely used in primary schools. Due to the constraints of the traditional PE curriculum concept and the limitations of places, the performance form of sports recess activities is relatively monotonous, the connotation of educational activities is also relatively lacking, and the effect of exerci…	2022-09-25
Journal	The Development of Reaction Speed and Movement Speed in College Students through Aerobics	Zhang Mengmeng	Yangzhou Vocational University	Science & Technology of Stationery & Sporting Goods	Aerobics; College Students; Reaction Speed; Movement Speed	Reaction speed and movement speed are two crucial aspects of measuring physical fitness, emphasizing their development in both daily and competitive sports. For college students, participation in sports activities, cultivating exercise habits, and maintaining good physical and mental fitness are essential. Aerobics, a widely accepted sports activity among college students, not only helps in physi…	2022-05-15
Journal	Analysis of Exercise-Induced Psychological Fatigue in College Aerobics Specialty Students	Zhang Ying	Shenyang Sport University	Science & Technology of Stationery & Sporting Goods	Aerobics; Psychological Fatigue; Training	Purpose: Through the investigation and analysis of exercise-induced psychological fatigue in aerobics specialty students at Yangzhou University, this study aims to understand the current situation of students' exercise-induced psychological fatigue and the factors influencing it. The goal is to improve the sports performance of aerobics specialty students, facilitate effective training methods an…	2022-05-01
Journal	The Application of Progressive Exercise Method in the Warm-up Activities of Aerobics Teaching	Ma Li	Sports Teaching and Research Office of Yan'an University School of Medicine, Yan'an 71600, Shaanxi	Journal Journal of Xi'an Physical Education University	Progressive practice; Aerobics teaching; Ability; Lifelong sports; Interest	Preparation activities play a crucial role in physical education classes, and this paper explores the beneficial aspects of progressive exercise preparation activities. It demonstrates that such exercises, compared to traditional activities, are more advantageous in preparing students for the main part of the lesson.	2000-12-30
Journal	Analysis and Exploration of the Value and Countermeasures of Body Training in Physical Education Teaching	Kong Jie	Sports Department, Jinling Institute of Technology	Physical Education Review	Physical training; Physical education teaching; Value Countermeasures	Physical training in sports education can enhance students' artistic emotions, guide lifelong development, and help them adapt to social environments. Currently, there are issues in university physical education, such as inadequate training facilities, weak teaching staff, monotonous teaching content, and formulaic teaching methods. To effectively carry out physical training in physical education…	2021-03-15
Journal	Reflection on Improving the Physical Fitness Training of Junior High School Students in Competitive Aerobics	Zhou Bing	Second Middle School of Jimo District, Qingdao City, Shandong	Track and Field	Junior high school physical education; Competitive aerobics; Physical training	Physical fitness training serves as the foundation for various competitive sports. Without scientific physical fitness training, it becomes challenging to ensure competitive abilities, and the overall health of individuals is also compromised. In this context, focusing on junior high school competitive aerobics, this paper analyzes the problems in physical fitness training for junior high school …	2022-10-01
Journal	Analysis of Physical Fitness Training in Competitive Aerobics	Du Yi	Henan University	Track and Field	Competitive aerobics; Physical training; Exploration and Analysis	Physical fitness is the fundamental guarantee for effective participation in various sports, and it is also an essential component of the competitive ability of aerobics athletes. If athletes lack sufficient physical fitness, activities such as tactical training and skill training cannot continue, and the training effect naturally cannot be guaranteed. Therefore, physical fitness training is a cr…	2021-03-01
Journal	Preliminary Exploration of Physical Education Teaching Reform in Higher Education	An Lianhui	Jinzhong Normal College, Jinzhong 030600	Journal of Jinzhong Teachers College	Outline reform; Textbook reform; Teaching method reform	Physical education is an important component of higher education, and educational reform is imperative in response to economic development needs. This paper provides a systematic and in-depth discussion on teaching outlines, school years, textbooks, teaching methods, and teaching equipment.	2001-03-25
Journal	The Influence of Step Aerobics on the Body Shape of College Female Students	Gao Erli	Jilin University	Journal of Physical Education	Sherpin movement; Body type; Fat percentage; College female students	Over the years, the adoption of the Scheben training course model for the comparative analysis of the physical fitness of female college students has shown that Scheben exercise has a positive promoting effect on the physical health, static body aesthetics, temperament beauty, and overall beauty of female college students.	2000-07-25
Journal	The Value of Shebin Exercise in Light of the Psychological and Physiological Characteristics of Female University Students	Su Wentao	Hubei University of Technology	Journal of Sports Adult Education	Sherpin movement; Aerobics; Female college students; Body type; Physical training	Over the past two years, we compared and analyzed the model of resistance training courses for ordinary female college students with the previous model of aerobics training courses. The research indicates that compared to aerobics training, resistance training more comprehensively and scientifically improves and enhances the physical appearance and health levels of female college students. It has…	2001-03-30
Journal	The Optimization of College Aerobics Curriculum Based on the Perspective of Education Supply Side Reform	Xue Qingqing; Zhao Jinghui; Zhang Chen; Li Kailin	China University of Petroleum-Beijing At Karamay	Contemporary Sports Technology	Supply side education reform;Colleges and universities;Aerobics curriculum;Education informatization;Curriculum optimization	Optimization of university aerobics courses under the view of education reform is based on the supply side of the social change and the contradiction between supply and demand of education,guided by the principles and policies of "Lide Shuren" and "developing five education simultaneously",with the concept of "student-oriented" and "health first",taking the improvement of curriculum informatizati…	2021-07-25
Journal	On Line Teaching Mode and Application of Aerobics Course in Colleges and Universities——Take Guangzhou University as An Example	Chen Xina; Liao Peiwen; Tong Weizhen	Sports School of Guangzhou University	Contemporary Sports Technology	Aerobics;Online;Mode;Application	Online teaching of aerobics course,as a teaching method in a special period,has brought unprecedented impact on traditional teaching methods,and put forward higher requirements for students' self-discipline and teachers' sense of responsibility.This paper,by integrating the teaching resources provided by the school,selects Changjiang rain classroom,enterprise wechat and wechat as teaching tools,o…	2021-02-25
Journal	Online and Offline Hybrid Teaching Mode Based on Xuexitong in Aerobics Course	Chen Li; Wu Wei	Department of Physical Education,Jinling Institute of Technology	Contemporary Sports Technology	Online and offline hybrid teaching;PE teaching;Aerobics courses;Teaching mode	Online and offline hybrid teaching mode is a newly emerged teaching mode with the development of the Internet. Based on the Superstar learning platform, using the methods of questionnaire, experiment and mathematical statistics, this paper makes a 16 week teaching experimental research on the online and offline hybrid teaching mode in college Aerobics course, and discusses the teaching effect of …	2022-10-15
Journal	Basic Gymnastics			Bulletin of Sport Science & Technology		On the Influence of Primary Gymnastics Training on Children's Self Control Ability [Journal, China, A]/Hou Fusheng, Hou Yong//Journal of Wuhan Institute of Physical Education- 2000. -34 (3). -40-41 (XH) Basic gymnastics//Training//Preschool children//Ability//Development//Self control	2001-02-15
Journal	Characteristics of Rhythm Perception of College Students in Aerobics	XV Shuaishuai; LIU Deqiang	Harbin Sport University	Contemporary Sports Technology	Rhythm perception;Aerobics students;Rhythm of music;Movement rhythm	Objective: To find the characteristics of rhythmic perception of Aerobics athletes. Methods:A random sample of 16 aerobics students and 16 non aerobics students in College of Physical Education of Yangzhou University were studied by using the perceptual movement synchronization experimental task and the International Physical Activity Questionnaire. Results:Independent sample t-test was carried o…	2022-07-05
Journal	The Impact of Prenatal Fitness Exercises on the Psychological State, Sleep Quality, and Delivery Mode of Pregnant Women	Mao Lili	Department of Obstetrics and Gynecology, Xianyou County Maternal and Child Health Hospital, Putian City, Fujian	World Journal of Sleep Medicine	Prenatal fitness exercises; Psychological state; Sleep quality; Delivery method	Objective: To explore the impact of prenatal aerobics on the psychological state, sleep quality, and childbirth method of pregnant women. Methods: A total of 136 pregnant women who gave birth in the Obstetrics and Gynecology Department of Xianyou County Maternal and Child Health Hospital, Fujian Province, from March 2019 to March 2020, were selected as the research subjects. They were randomly di…	2020-11-28
Journal	Impact of Body Function Training on Artistic Performance and Injury Risk Prediction of Competitive Aerobics Athletes	Ju Mingxiao; Wang Zhongyong; Liu Xiaoli; Wang Juan	Basic Teaching Center of Ocean University of China; School of Foreign Languages, Qingdao University	Liaoning Sport Science and Technology	Physical function training; Functional action screening; Sports aerobics	Objective: To explore the impact of body functional training on improving FMS scores and the effectiveness of injury prevention in competitive aerobics athletes. Methods: Sixteen athletes from two high-level competitive aerobics teams at Qingdao University and Ocean University of China were selected as the research subjects, with the aerobics team of Ocean University of China as the experimental …	2020-11-30
Journal	Exploration of the Current Situation and Vitality Paths of Square Dance in the Perspective of Healthy China	Zhang Yaya; Jing Longkjun	School of Physical Education, Hunan University of Science and Technology	Journal of Hubei Sports Science	Square dancing; Dance genre; Activity platform; Healthy China	Objective: To explore the characteristics of the skill requirements and improvement strategies for different age groups, different participant roles, and different participation durations among square dance participants. Methods: A random questionnaire surveyed 1,012 square dance participants from 23 provinces (municipalities, autonomous regions) in China, analyzing differences in dance type sele…	2022-06-15
Journal	Experimental Study on the Impact of Exercise Intervention on the Health and Personality of High School Students	Liu Zhejian; Mad; Gao Yan	School of Physical Education, Zhangjiakou University	Journal of Hebei Institute of Physical Education	Exercise intervention; Healthy personality; High school students; Basketball; Aerobics	Objective: To analyze the impact of sports intervention on students' healthy personalities and the differential impact of different types of sports intervention on students' healthy personalities. Methods: High school students in a certain city were randomly divided into two groups, and intervention experiments were conducted using basketball and aerobics, respectively. The EPQ-RSC (Eysenck Perso…	2022-07-07
Journal	A Meta-Analysis of Exercise Intervention on Depression	Tian Mai; Dong Yaqi; Hu Jiguang	Beijing Sport University;Gongqing City Middle School; School of Physical Education, Jiangxi Normal University;	Bulletin of Sport Science & Technology	Exercising;Depression;Meta-Analysis	OBJECTIVE: This paper studies the intervention effect of exercise on depression, for the purpose of lowering the depression degree of individuals through scientifically appropriate exercise. METHODS: Accurate searches was performed for pertinent papers to the link between exercise and depression in the Web of Science core collection database, PubMed database, CNKI and Wanfang database, and the Re…	2022-09-20
Journal	Practical Research on the Intervention of Campus Bullying through Aerobics	Chen Li	College of Physical Education and Health Sciences, Chongqing Normal University	Science & Technology of Stationery & Sporting Goods	Campus bullying; Aerobics; Intervention	Objective: Campus bullying is a severe issue worldwide. To alleviate this problem, effective solutions involving physical education interventions are sought. Methods: The study uses a questionnaire survey to understand the current situation of campus bullying and the influencing factors of aerobics intervention. It employs teaching experiments, formulating an aerobics intervention plan to observe…	2022-08-29
Journal	A Non-contact Measurement Method for Energy Consumption in Fitness Exercises Based on OpenPose Computer Vision Algorithm	Wen Xu; Yang Yuxin; Gao Yuanlong; Li Kuan; Yang Jiandang; Yang Xiaoqian; Liu Yong	School of Education, Zhejiang University; School of Tourism Planning and Design, Zhejiang Tourism Vocational College; School of Control Science and Engineering, Zhejiang University;	Journal of Shanghai Institute of Physical Education	OpenPose algorithm; Computer vision; Fitness exercises; Energy consumption; Non-contact measurement	Objective: Based on the OpenPose computer vision algorithm, this study aims to construct and validate a non-contact measurement method for energy consumption in aerobics exercises using kinematic parameters obtained. Methods: The accuracy of joint motion angle recognition by OpenPose was validated through the Qualisys motion capture system. Using COSMED K5 portable gas analyzer data as a standard…	2022-08-15
Journal	The Current Situation of College Students' Obesity and the Strategy of Weight-loss Training	Zhao Jinghui	Department of Physical Education, Karamay Campus, China University of Petroleum (Beijing)	Contemporary Sports Technology	College students;Obesity;Weight loss training;Countermeasure research	Obesity has become the world's most important public health problem in the 21st century,and in recent years,the obesity rate of college students who are in adolescence has also increased significantly.The problem of obesity of college students has been paid more and more attention by colleges and universities and related scholars,and the corresponding countermeasures to be taken to study the occu…	2020-11-25
Journal	Investigation and Research on the Current Situation of Aerobics Coaches——Taking Haosen Gymnasium of Guangxi Minzu Normal University as an Example	WU Juanli; Han Wu	Guangxi Minzu Normal University; Secondary Vocational School Affiliated to Guangxi Vocational University of Science and Technology	Contemporary Sports Technology	Gym;Aerobics coach;Status survey;Research	Nowadays China is developing rapidly and people are eating better and better, which leads to some diseases such as obesity and laziness. For a good body, the gym has become the primary choice of the public.Aerobics is one of the most popular types of aerobics. Therefore, the position of Aerobics coach is essential. This paper studies the proportion of coaches, their moral quality and their abilit…	2022-07-25
Journal	Improvement of the Effectiveness of Aerobics Teaching Basaed on the Enhanced Musical Literacy	Xu Yuanyu, Zhou Lie	School of Physical Education, Yangzhou University, 225002	Liaoning Sport Science and Technology	Aerobics; Teaching; Musicianship	Music is the soul of aerobics, capable of inspiring students' interest, accelerating the learning process, fostering good emotions, enhancing aesthetic ability, and promoting the teacher-student relationship. Strengthening students' music literacy should start with cultivating their interest, teaching music theory, selecting appropriate music, progressing from easy to difficult, and ensuring that…	2001-12-15
Journal	The Function and Selection Benefits of Aerobics Music	Wang mei	Department of Physical Education, Qufu Normal University! Qufu 273165	Shandong Sports Science & Technology	Aerobics; Music; Functionality; Benefit	Music is the soul of aerobics, and understanding and using music correctly is of significant importance. This paper explores the characteristics, functions, and selection of music for aerobics. A well-composed aerobics music set can not only evoke joy, regulate emotions, and cultivate sentiments but also enhance excitement and enthusiasm. It is conducive to mastering the technical movements of ae…	2000-03-20
Journal	Experimental Study on Aerobics Teaching Using the Mind-Movement Exercise Method	Zhang Jinmei	Public Sports Department, Hebei Normal University, Shijiazhuang 050016	Journal of Hebei Institute of Physical Education	Mindfulness exercises; Aerobics; Teaching	Mental imagery practice is a psychological training method that reinforces technical movements through imagination and recollection, accelerating the proficiency and deepening the memory of movements. Experimental research indicates that mental imagery practice is superior to conventional exercises in aerobics teaching, making it an excellent teaching method.	2000-03-20
Journal	Metabolic Characteristics and Significance of Energy Expenditure in Competitive Aerobics and Fitness Aerobics	Tan Huifang	Department of Physical Education, Chenzhou Higher Normal College, Chenzhou 423000,Hunan	Journal of Chenzhou Teachers College	Competitive Aerobics; Fitness Aerobics: Energy Metabolism	Material and energy metabolism are the foundations of the functional activities of various tissues and organs. Applying the laws of energy metabolism can guide the training of competitive aerobics and fitness aerobics.	2001-10-25
Journal	Analysis of the Social Value of Mass Aerobics	Huang Xin	Hunan Vocational and Technical College of Finance and Economics	China Economist	Mass aerobics; Characteristics; Social value	Mass aerobics is a sports activity that combines artistic appreciation and fitness. It not only teaches the public to appreciate and create beauty through subtle means, but also has characteristics that cross the fields of sports and literature teaching. Aerobics is widely accepted by the public as a form of exercise that integrates sports aesthetics and human language. The paper analyzes the soc…	2022-10-05
Journal	Brief Discussion on the Development Trends of Aerobics	Xu Hongli	Department of Physical Education, Dandong Normal College, Liaoning, Dandong, 118003	Journal of Dandong Textile College	Aerobics; Development Trends; Power; New Trends; Aesthetics; Music; Training	Looking at the development of aerobics in recent years, the paper points out that the trend of aerobics development will be the combination of strength, novelty, and beauty, reasonable music selection, and the long-term and scientific nature of training.	2001-09-25
Journal	School Lifelong Physical Education and Aerobics Course Construction	Shen Liqiong, Hu Wenxiu	Honghe University Union; Department of Physical Education, Honghe University, Mengzi 661100, Yunnan	Journal of Honghe University	Lifelong sports; Aerobics; Physical education Curriculum construction	Lifelong physical education is an important direction for the development of modern sports, and it profoundly influences the reform of physical education in schools. This paper discusses the feasibility of constructing school lifelong physical education and aerobics curriculum based on the origin of lifelong physical education, the characteristics and practicality of aerobics.	2001-04-30
Journal	Aerobics and Women's Lifelong Fitness	Zhang Lijun	Basic Course Department, Tianjin Vocational University	Journal of Tianjin Professional College	Aerobics; Lifelong fitness; Physical education	Lifelong fitness is the ultimate goal of implementing a nationwide fitness plan. Cultivating students' awareness and habits of lifelong fitness is an effective means to achieve this goal. University sports, as the highest stage of school physical education, play a crucial role in fostering habits of lifelong fitness among students. This paper analyzes and studies the methods of using rhythmic gym…	2000-02-15
Journal	Impact of the 2022 New Cycle Scoring Rule Changes on the Development of Competitive Aerobics in China	Xiang Ziyi, Wang Ling	Chongqing University of Arts and Sciences	Science & Technology of Stationery & Sporting Goods	Competitive Aerobics; New Cycle Scoring Rule Changes; Development Trends	International scoring rules in competitive aerobics guide training methods and preparation strategies for athletes. This paper uses a literature review to compare and analyze the 2017 and 2022 editions of the scoring rules. The new rules provide new guidance on difficulty completion scoring and artistic performance style, emphasizing detail control and the completeness of a set of movements. Thes…	2022-07-15
Journal	Innovative Thinking of Competitive Aerobics Coaches	Wang Pingli	Sports Department, Fuzhou University, Fuzhou 350002	Journal of Shandong University of Physical Education	Competitive aerobics; Coaches; Innovative thinking	Innovative thinking among coaches of competitive aerobics plays a crucial role in enhancing the value and technical proficiency of choreography. The basic approaches to innovative thinking for coaches in competitive aerobics include association, incremental addition, opposition, transplantation, imagination, and combination restructuring. The paper introduces methods for cultivating innovative th…	2001-03-15
Journal	Innovative Education Practices in Aerobics Teaching at the University Level	Zheng Li	School of Physical Education, Zunyi Normal University	Industrial & Science Tribune	Innovative Education; Higher Education; Aerobics Teaching	Innovative education is an important guiding philosophy in current Chinese higher education teaching. Against the backdrop of continuous development and progress, the introduction of innovative education is essential for achieving reform, development, and improving the quality of higher education aerobics teaching. This paper further elucidates the application value of innovative education in hig…	2020-12-15
Journal	Implementing Quality Education in Aerobics Teaching	Feng Daoguang	School of Physical Education, South China Normal University, Guangzhou 510631, Guangdong	Journal of Xinyang Normal University(Philosophy and Social Sciences Edition)	Aerobics; Quality education; Happy sports; Ability	Incorporating quality education, joyful sports, and skill development into aerobics teaching aligns with the reform idea of transitioning from "exam-oriented education" to quality education. Creating an atmosphere of free communication and active learning in the teaching process is conducive to unleashing students' subject role and teachers' guiding role, promoting students' analytical and judgme…	2001-10-10
Journal	Design of Aerobics Teaching in Secondary Schools under the Guidance of Curriculum Education	Liu Aimei; Zhang Lifang	School of Physical Education, Yunnan Agricultural University	Technology Wind	Teaching design; Curriculum education; Aerobics teaching; New Curriculum Reform	Incorporating moral and ethical education into secondary school physical education classes serves as the research background. Using research methods such as surveys, literature review, interviews, statistical analysis, and logical analysis, this study empirically investigates the integration of movement skill development and moral and ethical education in aerobics teaching in secondary schools. T…	2021-03-10
Journal	Discussion and Application of the Relevance of Artistic Gymnastics, Aerobics, and Sports Dance	Zhou Guiqin	Sports Teaching and Research Office of Hubei Engineering University, Xiaogan 432100, Hubei	Journal of Hubei Engineering University	Artistic gymnastics; Aerobics; Sports dance; Music; Rhythm	In university physical education teaching, artistic gymnastics, aerobics, and sports dance are skill-based and aesthetically challenging projects. The paper explores the intrinsic connections among the three common basic elements—music, rhythm, and strength effect—from these three aspects, aiming to optimize teaching services.	2001-08-30
Journal	Analysis of the Similarities and Differences Between Aerobics and Street Dance Projects and Their Fitness Values	Ji Lin	Qinghai Normal University	Science & Technology of Stationery & Sporting Goods	Aerobics; Street Dance; Similarities; Differences; Fitness Values	In today's society, aerobics and street dance are two important components of mass sports. There are many similarities and differences between these two, and they mutually influence each other. To promote the popularity of aerobics and street dance and deepen public understanding, this paper explores their origins, music, movement forms, styles, and fitness functions. It emphasizes that regardles…	2022-05-15
Journal	Application Analysis of Core Strength Training in Competitive Calisthenics in Higher Vocational Colleges	Wang Ting	School of Humanities and Basic Education, Xinjiang Vocational & Technical College of Communications	Contemporary Sports Technology	Core strength training;Higher vocational colleges;Competitive aerobics;Application analysis	In this paper, it first analyzes the definition of core strength and summarizes the key role of core muscle group in human movement. Then, it studies the application of core strength training in competitive calisthenics in higher vocational colleges. From the perspective of aerobics movement analysis and physiology, it analyzes the influence of core strength training on students' strength quality…	2022-08-05
Journal	The Recognition Method of Difficult Video Movements of Aerobics Athletes	He li; Li Huimeng; Jin Qingkai; Zhao Shutong	School of Physical Education, West Anhui University;	Journal of Anyang Institute of Technology	Aerobics athletes; High difficulty video actions; Action recognition; feature extraction	In the recognition of action videos of aerobics athletes, the recognition accuracy decreases due to the weak representation effect of high difficulty action features. This paper proposes a method for recognizing difficult video actions of aerobics athletes, which takes two consecutive frames of images in the video sequence as the target and calculates the grayscale difference corresponding to pix…	2022-11-14
Journal	Application of Dynamic Hierarchical Cooperative Teaching Model in the Teaching of Aerobics Elective Courses in Colleges and Universities	Wang Tian	Changzhi Medical College	Contemporary Sports Technology	Dynamic hierarchical teaching;Cooperative teaching;Higher education;Aerobics elective course	In the process of the current development of education, various colleges and universities have expanded the recruitment, so as to comprehensively improve the comprehensive quality of Chinese residents, and promote the development and reform of China's higher education system. In such education development background,various subject teaching in higher education, received wide attention from the so…	2022-09-25
Journal	Talent Selection and Training for Competitive Aerobics Athletes in Regular Colleges Incorporating Health Education into Aerobics	Wang Yi, Wang Hui, Li Kai	Pingdingshan Teachers College, Pingdingshan 467002; Henan Urban Construction College, Pingdingshan 467000; Pingdingshan Municipal Sports Commission Center Sports School, Pingdingshan 467000	Journal of Pingdingshan Teachers College	Ordinary; Competition; Aerobics	In the process of college physical education teaching, aerobics has become a popular sports activity due to its unique charm and exercise value, which are highly appreciated by students. However, competitive aerobics has been implemented for a relatively short time in ordinary colleges, and its popularity is relatively low. This paper explores the recruitment and training of competitive aerobics …	2001-04-30
Journal	Comparative Study on Difficulty of Aerobic Gymnastics World Age Group under the Guidance of New and Dld FIG Code of Points	Tang Chunjing; Wen Wen	The Elementary School Affiliated to Renmin University of China West Campus sport department;RDFZ Xishan School sport department	Contemporary Sports Technology	Aerobic gymnastics;World age group;Code of points;Difficulty	In the paper,using the literature material method and statistical analysis method and so on four FIG period from 2005 to 2020 of the Rules of Competitive Aerobics the world age group,the paper compares and analyzes the difficult exercises in the number of difficult moves,the change of regulation difficulty action and allow the difficulty on study,aim to find out the current trend or regular of di…	2020-12-25
Journal	Observation, Modeling, Reform, and Creation: A Practical Study on the Creation of Aerobics in Vocational High School Aerobics Clubs	Zhu Yin	Vocational Education Center of Lin'an District, Hangzhou	Vocational Education	Vocational high school; Aerobics; Clubs	In the new era, people are increasingly concerned about their health. Aerobics exercise does not require a high level of basic dance skills. It can strengthen the body and promote team communication. Taking the aerobics club of the Vocational Education Center of Lin'an District in Hangzhou as the research object, this study explores the creation of aerobics. The basic elements, basic principles a…	2022-11-20
Journal	Posture Tracking and Recognition System for Gymnasts Based on Machine Vision	Zhang Jing	Xi'an Aeronautical Polytechnic Institute	Automation & Instrumentation	machine vision;attitude tracking recognition;spatiotemporal image convolution algorithm	In the existing tracking and recognition system, the track recognition accuracy of athletes is low due to the poor processing effect of tracking recognition algorithm for edge detection.In order to solve the above problems, a posture tracking and recognition system based on machine vision is designed.In terms of hardware, an integrated fast spherical camera is designed.According to its parameters…	2021-03-25
Journal	Exploration of the Application Strategies of Micro-Courses in Aerobics Teaching in Higher Vocational Colleges	Xu Li	Wuzhai Branch, Xinzhou Normal University	Journal of Jiangxi Vocational and Technical College of Electricity	Micro courses; Vocational colleges; Aerobics teaching; Application strategies	In the era of informatization, micro-lessons have been widely applied in the domestic teaching field. In the context of higher vocational aerobics teaching activities, micro-lessons demonstrate effectiveness and feasibility. Based on this, the paper analyzes the current situation of aerobics teaching in higher vocational colleges, identifies corresponding problems, and proposes effective implemen…	2021-12-28
Journal	The Application of Mobile Apps in Aerobics Courses in Higher Vocational Colleges	Chen Li	Jiangsu Agricultural and Animal Husbandry Technology	Science & Technology Information	Mobile APP; Vocational colleges; Aerobics courses; Teaching	In the era of information explosion, rapid development in internet technology, the advent of the 5G era, and the increasing use of smartphones, educational resources in the form of mobile apps have become prevalent. This has led to a significant transformation in how people learn and has further impacted the teaching methods in university classrooms. This paper primarily analyzes the relevant iss…	2020-12-13
Journal	Analysis of the Flipped Classroom Teaching Mode in College Aerobics Courses Under the "Internet+" Era	Li Huina; Sun Liuzhong	College of Physical Education, Xingyi National Normal College	Sport Science and Technology	"Internet+"; College aerobics courses; Flipped classroom teaching mode	In the era of "Internet+," diversification and efficiency have become essential characteristics of reforms in higher education physical education. This study analyzes the current situation and feasibility of the flipped classroom teaching mode in college aerobics courses. It explores the integration of traditional aerobics teaching methods with the flipped classroom teaching mode, aiming to enhan…	2021-04-15
Journal	Theoretical and Comprehensive Application Research on the Network Teaching Model and Seminar Teaching Method in College Aerobics Classrooms	Kang Xi	School of Physical Education, Liupanshui Normal University	Physical Education Review	Online teaching mode; Seminar teaching method; Universities; Aerobics classroom	In the current context of university aerobics classroom teaching, adopting an online teaching model and combining it with the Seminar teaching method can effectively improve the traditional teaching situation, enhance teaching interactivity, and thereby improve overall educational effectiveness. The paper analyzes and discusses the specific application of the online teaching model and Seminar tea…	2021-03-15
Journal	The Role of Fashionable Fitness Exercises and Dances in the Construction of Sports Culture	Yue Wei	Qingdao Huanghai University	Science & Technology of Stationery & Sporting Goods	Sports culture; Cultural construction; Fitness exercise	In the current context of continuous promotion of quality education, the construction of sports culture should strengthen the introduction of trendy fitness dance to enhance students' cultural literacy. Ethnic culture has a long history, reflecting the continuous integration and progress of historical people. Ethnic culture embodies the spiritual civilization of our country, reflecting our countr…	2021-04-15
Journal	Current Situation and Prospect of Teaching Methods of Mass Aerobics	Qu Zhenxing	School of Sports Science,Harbin Normal University	Contemporary Sports Technology	Mass aerobics;Teaching method;Choice;Application	In the course of classroom teaching, aerobics professors have their own unique teaching methods. In the implementation process of the teaching, attention should be paid to the implementation of scientific and reasonable teaching methods of aerobics. This is also a crucial issue that we aerobics teachers need to pay attention to. This paper takes the primary and secondary schools in Harbin, Heilon…	2022-10-15
Journal	Course of the Physical Education Major at Hulunbuir College	Lv Chunhui	Hulunbuir College	Journal of Qiqihar Junior Teachers' College	Social and sports majors; Application; Aerobics; Personnel training	In the context of the new situation, Hulunbuir College is undergoing a transformation and development in its educational approach, focusing on the construction of goals for cultivating applied talents. The physical education program, specifically the aerobics course within the social sports specialty, aligns its training objectives and specifications with societal demands. The curriculum not only…	2021-07-25
Journal	The Influence of Aerobics on the Physical Fitness of Vocational College Students	Zhao Lele	Datong Normal College	Journal of Jiangxi Vocational and Technical College of Electricity	Aerobics; Vocational colleges; Student physique	In the context of the new curriculum reform, in response to the national call, most vocational colleges cultivate students' comprehensive abilities in morality, intelligence, physical fitness, aesthetics, labor, and other aspects, and offer various elective courses for students, including aerobics elective courses. After offering elective courses in aerobics, vocational colleges have gained popul…	2022-11-28
Journal	Improvement of Traditional Aerobics Teaching Methods in Schools under the Background of New Rural Construction: A Review of "Research on Physical Education Teaching Design and Practice"	Liu Erxia	Nanyang Institute of Technology	Chinese Journal of Tropical Crops		In the context of the construction of new rural areas, in the process of comprehensively innovating school aerobics teaching, new teaching concepts should be actively integrated. By stimulating students' interest in learning aerobics, new teaching methods should be attempted to continuously improve aerobics teaching, so that students can fully appreciate the diverse aesthetic connotations of aero…	2020-12-25
Journal	Exploration of Aerobics Teaching in Higher Education from the Perspective of Online Courses	Qin Junlian	School of Physical Education, Hubei University	The Guide of Science & Education	Universities; Aerobics; Online courses; Teaching	In the context of rapidly advancing computer technology, the arrival of the 5G era, and the increasing coverage of networks with a growing number of smartphone users, the development of educational informatization has received significant momentum. Therefore, how university aerobics teaching can effectively respond to, provide feedback on, and adapt to online courses becomes crucial. In light of …	2020-12-25
Journal	Analysis on the Reform of Aerobics Teaching in Colleges and Universities under the Background of National Fitness	Hou Chunxiu	Yuncheng Vocational and Technical University	Contemporary Sports Technology	National fitness; Development of universities; Aerobics teaching; Reform analysis	In the context of rapid social and economic development,people are more pursuing quality of life and the state of physical and mental health.In order to cultivate better talents,universities in China actively respond to the call of the national fitness and set up aerobics teaching courses,emphasizing the development of students' comprehensive qualities.In this regard,the paper start analysis and …	2020-12-05
Journal	The Construction and Implementation of a Network Teaching Platform for College Aerobics	Li Shuyi	Department of Physical Education, Changchun University of Traditional Chinese Medicine	Science & Technology of Stationery & Sporting Goods	Universities; Aerobics; Online teaching platform; Construction; Implement	In response to the current networking and video communication habits of student groups and the emergence of new ways of knowledge learning, this paper proactively adapts to the changing learning environment. It explores the construction methods and implementation strategies of a university aerobics online teaching platform from the perspective of online teaching platform construction. (1) Researc…	2021-07-27
Journal	Emphasis on Cultivating Students' Innovation Ability in Gymnastics Teaching	Jiang Yun	Department of Physical Education, Fujian Normal University! Fuzhou 350007	Journal of Fujian Normal University(Natural Science Edition)	Gymnastics teaching; Innovation capability; Creative thinking; Divergent thinking; Cultivation methods	In response to the current issue of how to cultivate students' innovation ability in gymnastics teaching, this paper conducts theoretical research on the formation and development process of innovation ability. It discusses the common methods for cultivating students' innovation ability in gymnastics teaching.	2000-12-30
Journal	The Impact and Measures of New Media on the Development of Aerobics	Liang Xiaoyun	Zhengzhou Shuqing Medical College	Science & Technology of Stationery & Sporting Goods	New media; Aerobics; Development; Impact; Measure	In recent years, with the improvement of living standards in China, people attach great importance to physical health and shaping, and various regions have begun to vigorously promote aerobics. Nowadays, with the emergence of new media, it has had a great impact on the development of aerobics. In order to promote the sustainable and healthy development of aerobics, relevant personnel should activ…	2022-11-01
Journal	Comparative Analysis and Research on Project Characteristics of Cheerleading and Aerobics	Xi Ruiyang	Nanjing Sport Institute	Contemporary Sports Technology	Cheerleading;Aerobics;Project characteristic;Choreography research	In recent years, with the diversified development of sports, cheerleading and aerobics have become one of the mainstream sports favored by the public with their musical sensibility, atmosphere infectivity and inspiring advantages.On the basis of clarifying the concept of cheerleading and aerobics, the differences and characteristics of the two project are studied through comparative analysis meth…	2022-08-15
Journal	Automatic Detection System of Gymnasts’ Training Action Based on Posture Estimation	Liu Liang	Xi'an Aeronautical Polytechnic Institute	Automation & Instrumentation	attitude estimation;deep learning;convolutional neural network;data enhancement	In recent years, with the development of competitive sports, people pay more attention to the training of fitness athletes.The level of gymnasts is mainly reflected by difficult movements.Therefore, in the past training, the automatic detection system of exercise athletes' training action is used to ensure the correctness of their movement learning.But the system has the problem of poor detection…	2021-03-25
Journal	Innovative Exploration of Practical Teaching in Public Physical Education Courses of Aerobics in Universities	Zheng Jing	Guangdong University of Technology	Science & Technology of Stationery & Sporting Goods	Aerobics; Public physical education classes; Practical teaching; Innovatation	In recent years, with the deepening of curriculum reforms, an increasing number of universities have introduced diverse and engaging courses. Among them, aerobics courses have gained popularity among a large number of students. However, certain issues have emerged in the actual teaching process. This paper, through a literature review, summarizes the problems that have arisen in the public physic…	2021-04-15
Journal	Development and Implementation of Practicality in Aerobics and Teaching Activities	Deng Yanxiang	Shanxi International Business Vocational College	Journal of Yanbian Education College	Aerobics; Practical development; Teaching activities; Strategy	In recent years, to enrich the extracurricular activities of students and address the shortcomings of traditional fixed and lackluster calisthenics, aerobics has gradually become popular on campuses, becoming an integral part of teaching activities. This paper, grounded in a teaching perspective, analyzes and researches the practical development of aerobics and the issues related to conducting st…	2022-08-20
Journal	Value Manifestation and Developmental Utilization of Fitness Aerobics in National Fitness	Huang Wenyuan	Hainan Vocational and Technical College	Science & Technology of Stationery & Sporting Goods	Fitness aerobics; National fitness; Value manifestation; Development and utilization; Analysis; Exploration	In recent years, due to the improvement in people's living standards and quality of life, there has been a growing demand for health, leading to the widespread promotion of fitness aerobics in China. Physical exercise plays a crucial role in enhancing the quality and health of a nation. Therefore, strengthening physical exercise is an effective way to promote the healthy development of sports in …	2022-10-01
Journal	The Importance of Core Strength Training for Jumping Difficulty in Competitive Aerobics	Zhang Yanqiu	Harbin Normal University	Science & Technology of Stationery & Sporting Goods	Competitive Aerobics; Core Strength; Stability; Specialized Techniques	In recent years, China's competitive aerobics has reached an international leading level. Jumping difficulty plays an increasingly significant role in the entire routine, influenced by the continuous strengthening of core strength training. This method significantly improves students' physical fitness and develops their strength perception to complete movements. Core strength training enhances ov…	2022-06-01
Journal	An Analysis of the Role of Fitness Aerobics in Nationwide Fitness Activities	Zhang Anhong	Department of Physical Education, Yunyang Normal College, Danjiangkou 442700, Hubei	Journal of Yunyang Teachers College	Fitness and aerobics; National fitness exercise; Extensiveness	In recent years, aerobics has become popular worldwide, and the fitness trend has swept across China. However, aerobics has not been widely promoted in our country. The purposes and functions of fitness aerobics are diverse, and actively promoting fitness activities is of great significance for the development of nationwide fitness programs.	2000-12-25
Journal	A Preliminary Study on the Development of Endurance Quality in Youth Aerobics	Lv Sihong	Basic Course Department of Shandong University of Light Industry Jinan 250100	Journal of Qilu University of Technology	Youth aerobics; Endurance quality; Heart rate; Contrast	In physical fitness training, the most challenging aspect is endurance training. Many students, especially females, associate endurance training with long-distance running and often employ various excuses to avoid it, considering it monotonous. How can the tedious endurance exercises be made both interesting and effective for training? This study attempts to use aerobics exercises as a form to de…	2001-09-15
Journal	Introduction of the Joyful Teaching Mode into Experimental Aerobics Teaching in Colleges	Fu Yihong	Public Sports Department of Guangxi Normal University, Guilin 541004	Journal of Guangxi Normal University（Natural Science Edition）	Happy teaching mode; Aerobics; Teaching	In physical education teaching, various teaching models have been derived based on different teaching laws, each with its unique functions and characteristics. Introducing the joyful teaching mode into university aerobics teaching and conducting teaching experiments have shown that using the joyful teaching mode for aerobics instruction can fully tap into the intrinsic potential of teaching mater…	2001-09-30
Journal	Experimental Study on Representational Training in Aerobics Teaching	Wang Yonghong	Sports Department, Huaihai Institute of Technology, Lianyungang 222005, Jiangsu	Journal of Nanjing Sport Institute	Appearance training; Aerobics; Reflective arc	In physical education teaching, employing representational training to improve the quality of technical movements is an innovative approach. It pioneers the use of psychological factors to facilitate technical learning. The paper experimentally illustrates the impact of representational training on aerobics teaching.	2001-02-28
Journal	Visual Error Correction Methods for Aerobics Movement Images	Gong Yan	Wuhan University of Light Industry	Information and Computer	Aerobics; Action images; Visual error; Blurred image	In order to meet the recognition and usage needs of aerobics action images, this paper sets a gray-level co-occurrence matrix to extract rich edge regions. It restores fuzzy action images based on local region fuzzy kernel and obtains compensation results using interpolation. To test the effectiveness of the visual error correction method, a visual error correction experiment is conducted on aero…	2020-12-10
Journal	Automatic Fault Identification System of Aerobics Strength Trainer Based on Ppaper Swarm Optimization Algorithm	Liu Xu	Xi'an University of technology	Automation & Instrumentation	ppaper swarm optimization;aerobics;strength trainer;automatic fault identification;system design;fault characteristics	In order to improve the accuracy of fault identification of Aerobics strength trainer, an automatic fault identification system of Aerobics strength trainer is designed based on ppaper swarm optimization algorithm. In the hardware, the single-chip microcomputer alarm circuit is designed, the connection mechanism between the high-level output port and the alarm circuit is improved, and the SIM car…	2022-08-25
Journal	The Cultivation of Innovation and Entrepreneurship Ability of College Students in Aerobics Teaching in the Micro Era	Zhang Lin; Bai Xiaojing	Shenyang Sport University	Contemporary Sports Technology	Micro era;Colleges and universities;Aerobics teaching;Innovation and entrepreneurship ability;Cultivation	In order to further improve the employment competitiveness of college students,colleges and universities in China have generally implemented the strategic plan of cultivating the innovation and entrepreneurship ability of college students,in order to provide the necessary guarantee for the future self-development of college students.Aerobics is one of the important contents of physical education …	2020-12-15
Journal	The Creation of Complete Set of Movements of Competitive Aerobics Collective Events Under the Guidance of Rules	Ma Qiang	Hunan Normal University	Contemporary Sports Technology	Competitive aerobic;Aerobics competition rules;Group;Creation of complete set of actions	In order to explore the characteristics of the creation of complete sets of movements in competitive aerobics collective events under the guidance of rules,and further explore the trend of the creation of complete sets of movements in collective events this study uses the methods of literature,video observation and logical analysis to study and analyze the characteristics of the creation of compl…	2021-03-25
Journal	Analysis on the Arrangement Structure of the Difficult Movements of Three Person Aerobics——Taking the 15th World Aerobics Championship as an Example	Ma Qiang	Hunan Normal University	Contemporary Sports Technology	Aerobic gymnastics;Trio;Difficult elements;Movement arrangement;Aerobic Gymnastics World Championships	In order to explore the arrangement structure of the difficult movements of the three person aerobics and explore the development trend of the arrangement structure of the three person aerobics.This study uses the methods of literature,video observation and logical analysis to analyze the arrangement structure of the difficult movements of the five teams in the 15th World Aerobics Championships.T…	2021-03-15
Journal	Investigation and Analysis of Sports Injuries in Competitive Aerobics Athletes in Higher Vocational Colleges in Xinjiang	Wang Hao; Alimjiang Yimiti Tarken	School of Physical Education, Xinjiang Normal University	Wushu Studies	Competitive Aerobics; Sports Injuries; Causes; Investigation	In order to effectively prevent and reduce the likelihood of sports injuries, protect athletes, and ensure their athletic abilities reach an optimal state, this paper investigates and analyzes the characteristics and nature of sports injuries in competitive aerobics athletes in higher vocational colleges in Xinjiang. Through methods such as literature review, questionnaire surveys, and expert int…	2022-09-22
Journal	Influence of College Students' Participation Motivation on Learning Effectiveness in Aerobics Optional Course:Mediating Role Based on Learning Satisfaction	Song Pengwei; Zhang Jia; Li Yaqian; Qin Long; Zhang Zhen	School of Physical Education, Guangxi Science & Technology Normal University; School of Physical Education, Chongqing University;	Journal of Guangxi Science & Technology Normal University	aerobics course;motivation to participate;learning satisfaction;learning effectiveness	In order to discuss the relationship between college students' participation motivation,learning satisfaction and learning effect of aerobics optional course,by random-stratified cluster sampling,this research selects 532 college students from three colleges in Guangxi and does a questionnaire survey on their participation motivation scale,learning satisfaction scale and learning effect scale.The…	2022-10-15
Journal	Factors Influencing Students' Expressive Power in College Aerobics Teaching and Its Cultivation Countermeasures	Zhao Xiaofei	Taiyuan Preschool Teachers College	Contemporary Sports Technology	University;Aerobics;Expressiveness;Exploration	In order to better explore the factors that affect students' expressive power in college aerobics teaching and the strategies to improve students' aerobics expressive force,this paper uses the methods of literature review,expert interview and logical induction to study the aerobics teaching in colleges and universities,and to explore the ways and methods to Improve college aerobics teaching and p…	2021-04-05
Journal	Characteristics of the New Rules in Competitive Aerobics	Li Qingyou, Xiong Youming	Department of Physical Education, Central China Normal University, Wuhan430079, Hubei; Physical Education Department of Xiaogan University, Xiaogan 432100, Hubei	Journal of Wuhan Institute of Physical Education	Competitive aerobics; Rules; Difficulty; Training method	In light of the characteristics of the new rules issued by the International Gymnastics Federation from 2001 to 2004, the current direction of the development of competitive aerobics is proposed. This direction emphasizes that routine movements should demonstrate high intensity, a diverse combination of actions, and a varied space for challenging movements.	2001-10-20
Journal	The Use of Ethnic Costume Colors in Competitive Aerobics Competition Costumes	Ma Ling; Zhou Bin	School of Physical Education, Shihezi University	Shoes Technology and Design	Ethnic clothing colors; Sports competition aerobics clothing; Innovation; Artistic quality	In competitive aerobics, the reasonable choice of competition costumes can better showcase the athletes' competitive level, and the clever design of costume colors can enhance the overall competition effect. Examining the color choices in traditional Chinese ethnic costumes reveals adherence to the principle of compatibility, meaning the harmony between color and the human body, color and the ven…	2022-05-28
Journal	Analysis of Difficulty Action Arrangement in Five-Person Gymnastics in Competitive Aerobics in China	Wang Xin	Capital University of Physical Education And Sports	Science & Technology of Stationery & Sporting Goods	Competitive Aerobics; Five-Person Gymnastics; Difficulty Actions; Arrangement	In competitive aerobics, the arrangement of difficulty actions in five-person gymnastics is one of the three core competition elements. The score of difficulty significantly influences the overall performance of participating teams. Reasonable arrangement and selection of difficulty are necessary prerequisites for achieving high scores and showcasing artistic coherence in the routine. The five-pe…	2022-05-01
Journal	The Competitive Ability and Training Methods of Aerobics Athletes	Liu Wenrui; Lv Xunjin; Li Yongcai	School of Physical Education, Chengdu University	Science & Technology of Stationery & Sporting Goods	Competitive aerobics; Competitive ability; Training method	In competitive aerobics, athletes' competitive ability is a crucial factor determining their success. The competitive ability and the ability to participate in competitions are composed of physical fitness, skills, tactical ability, and other aspects. To enhance athletes' physical fitness, skills, tactical ability, and sports intelligence for success in competitions, it is crucial to understand t…	2021-07-27
Journal	Theoretical Research on the Technology of Information Application in the Teaching of Difficult and Beautiful Movement——Taking an Example on the Network Teaching of Aerobics	Xia Shuyun; Wang Zhao	Sports Department of Xidian University	Contemporary Sports Technology	Difficult and beautiful; Information technology; MOOC network	In China,Network education in colleges has penetrated into many subject areas,and aerobics as a difficult sports event is also constantly exploring the research of network teaching.The paper mainly researches the support of the computer software which is commonly used in the aerobics informatization teaching,the support of information technology on theoretical teaching and practical teaching in a…	2020-12-05
Journal	New Representation and Risk Avoidance of Public Opinion from the Perspective of Meme Theory: A Case Study of "Liu Genghong's Aerobics" Phenomenal Out of the Circle	Ji Zhouyu; Liu Yingjie	School of Communication, Suzhou University	Media Forum	The theory of memes; The form of public opinion existence; Risk aversion	In April 2022, with the resurgence of the national epidemic, "Liu Genghong Fitness Exercise" suddenly emerged in the public eye. Through the replication and imitation of netizens, it instantly became a popular public landscape. In the current context of internet public opinion, new manifestations of "irrational dissemination of explicit public opinion" and "emotional dissemination of implicit pub…	2022-11-10
Journal	Initial Exploration of the Integrated Application of the Movement-oriented Approach in Higher Vocational Aerobics Teaching	Chen Lihua	Fujian Agricultural Vocational and Technical College	Journal of Lyuliang Education College	Vocational education; Aerobics teaching; Sports oriented approach; Integrated application	In aerobics teaching, the application of the movement-oriented approach has stimulated students' subjective initiative and improved the overall teaching quality. To address issues such as a weak awareness of the application and inadequate design of teaching units in the use of the movement-oriented approach in aerobics teaching, this paper focuses on the integrated application of the movement-ori…	2022-09-25
Journal	Exploration of the Application of Micro-Lessons in Aerobics Teaching	Wang Lijun, Xu Tuo	Shaanxi Normal University	Youth Sport	Micro-Lessons, Adolescents, Aerobics Teaching, Instructional Design	In aerobics teaching, choosing a suitable teaching method is crucial for enhancing the quality of instruction. Micro-lessons, as representatives of modern teaching models, can improve the effectiveness of aerobics teaching for adolescents. This paper, grounded in the innovative teaching mode of micro-lessons, discusses the necessity of applying micro-lessons in aerobics teaching. It analyzes key …	2020-12-25
Journal	The Cultivation of Performance in Adolescent Aerobics Athletes	Jin Wenlei	Jiangsu Normal University	Youth Sport	Adolescent Athletes, Aerobics, Performance, Cultivation	In aerobics competitions, an athlete's performance is a crucial scoring criterion. Therefore, the cultivation of performance in adolescent aerobics athletes is gaining increasing attention. This paper first analyzes the definition and presentation of aerobics performance. It then studies the influencing factors of performance in adolescent aerobics athletes and explores strategies for cultivating…	2020-12-25
Journal	The Specialized Level Evaluation Method of Physical Education Courses in Higher Education Institutions	Tang Feng	Sports Department of Guangxi Normal University, Nanning 530001	Journal of Guangxi Normal University（Natural Science Edition）	Physical education teaching in universities; Specialized level; Evaluation; Evaluation methods	In accordance with the requirements of physical education curriculum reform, this study explores how to adopt more scientific and reasonable methods to evaluate students' specialized levels in physical education teaching.	2002-03-30
Journal	Analysis of the Effectiveness of the Mindful Practice Method in Aerobics Teaching	Liang Ping, Shen Hongshan	School of Physical Education, Shanxi University; Shanxi Provincial School of Building Materials Industry	Journal of Physical Education	Mindfulness exercises; Aerobics; College students; Teaching experiment	In a 1997-level male aerobics class at the Sports College of Shanxi University, the author utilized the thought-motion exercise method to analyze the completion of basic and routine aerobics movements. The results indicate that the thought-motion exercise method is beneficial in improving teaching outcomes, accelerating the proficiency of movements, deepening muscle memory, and enhancing students…	2000-01-25
Journal	Implications of Multiple Intelligence Theory for the Reform of College Aerobics Teaching	Fan Xiaojie	Shanxi Energy College	The Modern Occupation Education	The theory of multiple intelligences; Universities; Aerobics teaching	Human self-cognition is formed through understanding and transforming the world. The theory of multiple intelligences is in line with the direction of the times and serves as an important theoretical support for the reform of quality education. Using the theory of multiple intelligences as a theoretical guide, this study conducts a foundational analysis of the overview of the theory. It delves in…	2022-08-13
Journal	A Brief Analysis of the Impact of Aerobics on Health-Related Physical Fitness	Zhang Ying, Shan Tailin	Physical Education Department of Harbin University	Journal of Harbin Sport University	Aerobics; Healthy physical fitness	Health-related fitness is an important goal of physical fitness, including cardiovascular endurance, muscular strength, muscular endurance, flexibility, and an appropriate percentage of body fat as the five basic elements. Based on an analysis of the characteristics of aerobics exercises and their impact on health, this paper puts forward some views and suggestions on the practice of aerobics exe…	2001-02-15
Journal	Effects of Aerobic Exercise Teaching on Psychological Trait Improvement of College Students	Wang Xiao, Zhang Guo mei, Gao Yang, Zhao Mingming	Dept. of PE, Nanjing University of Science and Engineering, Nanjing 210014, China; PE Section, Middle School attached to Qinghua University, Beijing 100084, China; Office of Militar	Journal of Beijing Sport University	colleges and universities;aerobic exercise;college student;psychological trait;train;	Having good psychological traits is the assurance of students’ study and life. The questionnaire investigation was made in the students of the Nanjing University of Science and Engineering, enrolling in 1998 and 1999. The results indicated that the students had their psychological problems. Therefore, in aerobic exercise teaching the teachers gave the students language hints and body language as …	2001-03-30
Journal	Psychological Analysis and Regulation of Aerobics Teaching for Students with Poor Foundations	Qianjin	Sports Department of Fuzhou University Fuzhou 350002, Fujian	Sports Science Research	Aerobics; Cowardly; Psychological quality; Adjustment method	Good psychological qualities serve as a guarantee for university students' academic and daily life. Many students, due to a lack of physical foundation and poor coordination, may experience psychological constraints and shyness. This study explores methods to regulate negative psychological reactions in students with poor aerobics fundamentals, thereby enhancing their confidence in learning aerob…	2001-12-15
Journal	A Brief Discussion on the Early Treatment of Lumbar Syndrome in Aerobics Athletes	Wang Haiyang	Dahailin Forestry Staff Hospital	Journal of Harbin Sport University	Third lumbar spine; Transverse process; Treat	Given the characteristics of aerobics athletes, such as a young age, high exercise volume, and significant stress on the spine and muscles, this paper focuses on explaining the reasons and treatment methods for the high incidence of lumbar pain, especially the third lumbar transverse syndrome, among aerobics athletes compared to the general population.	2000-02-15
Journal	Basic Gymnastics			Bulletin of Sport Science & Technology		G834.02, G831.32 20011282 Analysis of the feasibility of combining artistic gymnastics with aerobics teaching [Journal, I]/Wei Huashi, Yu Mei//Guizhou Sports Technology- 2000 (3) -46-47 (SML) Artistic Gymnastics//Aerobics//University//Physical Education Class//Body Shape//Training///Dance//Teaching Method G834.02 20011283 Practice of Applying Oral Exam Method in the Artistic Gymnastics Theory Exa…	2001-03-15
Journal	Basic Gymnastics			Bulletin of Sport Science & Technology		G831.314.08 20001017 Apollo on the cause of psychological effects of body building in college students [Journal, China. I]/Guo Min//Journal of Beijing Sport Normal University- 1999-11 (3). -53-56 Can-5 (XG) College Students//Fitness/Fitness//Psychological//Effects Fitness and bodybuilding are excellent sports favored by college students. This paper explores the psychological effects of college st…	2000-03-15
Journal	Basic Gymnastics			Bulletin of Sport Science & Technology		G831.03 20011266 Basic Gymnastics Creation Techniques [Journal, Chinese, I]/Tang Shihu//Physical Education Teaching- 2000 (5)- 49 Table 1 (XG) Gymnastics//Arrangement//Actions//Set of Actions G831.319 20011267 Technical Analysis on the Factors Influencing the Art of Aerobic Exercise [Journal, China, I]/Song Jinwen, Zhong Mingbao//Hubei Sports Technology- 2000-19 (3). -9-12 Table 3 Reference 5 (SM…	2001-03-15
Journal	Basic Gymnastics			Bulletin of Sport Science & Technology		G831.02, G807 20017795 Present and Analysis of the Teaching Ability of Children's Teachers for Basic Gymnastics [Journal, China, I]/Li Jing, Wan Quanli//Shandong Sports Technology- 2001-23 (2) -65-66 Table 3 Reference 5 (SML) Preschool//Teacher//Basic Gymnastics//Teaching//Ability//Survey	2001-12-15
Journal	Basic Gymnastics			Bulletin of Sport Science & Technology		G831.02 9906114 Exploration and Practice of Basic Gymnastics Teaching Reform in Gymnastics General Course [Journal, China, B]/Zhang Zhenmei, Shen Gaolu//Sports Journal- 1999 (6)- 51-52 Table 2, Reference 4 (BJ) Basic Gymnastics//General Course//Teaching//Reform: In order to meet the needs of school physical education teaching and social sports development, the basic gymnastics teaching form, cont…	2000-02-15
Journal	Basic Gymnastics			Bulletin of Sport Science & Technology		G831.02 9905698 Discussion on the Teaching Effect of Combining Freehand Exercise with Music [Journal, China, B]/Wang Jiashun. Liaoning Sports Technology- 1999 (5)- This paper elaborates on the impact of music on the excitability of the human cerebral cortex, proposes a new perspective of combining hands-on teaching with music, discusses the theory and methods of using music to improve teaching ef…	2000-01-15
Journal	Basic Gymnastics			Bulletin of Sport Science & Technology		G831.02 20021820 Discussion on the Creation and Training of Group Gymnastics in Ordinary Middle Schools (Journal, China, I)/Fang Li, Sports Teacher and Friend- 2001 (6)- 41-42 (TY) Middle School Group Gymnastics Arrangement Training G831.03 20021821 Intelligence and Non Intelligence Factors in Gymnastics (Journal, China, I)/Wang Yujun Sports Culture Guide- 2001 (2)- 31-32 (TY) Gymnastics, Intelli…	2002-04-15
Journal	Basic Gymnastics			Bulletin of Sport Science & Technology		G831.02 20016054 Discussion on the Existence Forms of Gymnastics and Their Impact on Gymnastics Teaching [Journal, China, I]/Xia Duanyang//Journal of Xi'an Institute of Physical Education- 2001-18 (1) -97-98 (XH) Competitive Gymnastics//Teaching//Movement//Structure//Teaching//Influence	2001-10-15
Journal	Basic Gymnastics			Bulletin of Sport Science & Technology		G831.02 20002744 How to Reasonably Select and Compile Handless Gymnastics [Journal, China, I]/Yang Zhongchen, Zhu Ning, Lin Lin, Shandong Sports Technology- 1999. -21 (4). -48 (TY) Freehand Exercise Arrangement School Physical Education Teaching G831.3, G802 20002745 On Aesthetic Education in Aerobics Teaching [Journal, China, I]/Zhao Lange Shandong Sports Technology- 1999. -21 (4). -49-50,52 (TY…	2000-07-15
Journal	Basic Gymnastics			Bulletin of Sport Science & Technology		G831.014.9 20011768 Looking at the "Gymnastics" of the Tang Dynasty in China from Cultural Relics and Ancient Books (Journal, Central, I)/Sunday Qing, Zhang Jing, Sports Literature and History- 2000 (5)- 43-44 (XH) Gymnastics II History II Tang Dynasty II China G831.02 2001 1769 Trend of Gymnastics Teaching on Higher Physical Education (Journal, China, I)/Xie Lina II Journal of Xi'an Institute of…	2001-04-15
Journal	THIRTY-AGED MEN	An lingdi		Business China		From the first step of entering the Tianxing Fitness Club, you will feel like your heart has been filtered through a blue sea. The pure and refreshing blue ceiling and walls instantly melt and crave your life. Will life become more beautiful in this pure blue? What are the colors of health? With a search and pursuit of life, your gaze gradually focuses on a young man who is full of youthful radia…	2000-07-15
Journal	Analysis of the Development of Freestyle Sports in the Ningxia Hui Autonomous Region	Liu Yushan; Lin Mengyao; Miao Wanjun	North Minzu University	Science & Technology of Stationery & Sporting Goods	Ningxia Higher Education Institutions; Freestyle Sports; Talent Development; Development Status	Freestyle sports are dominant in China's Olympic gold medal achievements, with significant mobility observed, especially in aerial skills, due to the hosting of the Winter Olympics. Ningxia, strategically located in the Yellow River Economic Belt, considers sports development as a leading expression of regional economic skill cultivation. Freestyle sports involve competitive events in various ter…	2022-05-01
Journal	Analysis of the Current Situation of Aerobics Teaching in Secondary Schools and Research on Optimization Paths	Sun Chao	Taihang Middle School affiliated to Changzhi University	TIMES OF FORTUNE		Fostering students' interest in physical education and emphasizing the improvement of their autonomous exercise ability is an urgent need in current quality education. It is also an essential aspect of improving the effectiveness of physical education teaching in secondary schools. Aerobics teaching has become increasingly popular among secondary school students. However, overall, there are many …	2021-04-25
Journal	Cultivation of Students' Innovation Consciousness in Aerobics Teaching	Yang Bin	Department of Physical Education, Yiyang Teachers College, Yiyang 413049, Hunan	Journal of Yiyang Teachers College	Aerobics teaching; Innovation consciousness; Hierarchical	Fostering students' innovative consciousness in aerobics teaching is not an easy task. However, by fully utilizing teaching materials and emphasizing students' innovative needs, motivation, interests, ideals, beliefs, and cultivating a hierarchical innovative consciousness with the correct values, there is a chance for the budding and development of students' innovative consciousness. This approa…	2001-12-30
Journal	Preliminary Discussion on the Six-Person Aerobics Competition at the Sixth Provincial University Student Games	Fan Wenwen	Sports Department, Hunan Chenzhou Teachers College, 423000	Liaoning Sport Science and Technology	Six person exercise; Sports aerobics	For the sixth edition of the Hunan Provincial University Games aerobics competition, where six-person routines were introduced for the first time, this paper shares insights on adapting prescribed movements for level-three athletes into six-person routines for the competition.	2001-02-15
Journal	Influence of Aerobics on Campus Culture Construction in Colleges and Universities	Bian Tengfei; Huang Lei	Puyang Vocational and Technical College	Contemporary Sports Technology	Aerobics;University;Campus;Cultural Construction	For the construction of colleges and universities in China, the most important part is the construction of campus culture.Good campus culture construction can not only form a correct atmosphere of study among college students.It can also enhance the cohesion and centripetal force among college students. At present,most colleges and universities in China have added aerobics teaching in physical ed…	2021-08-15
Journal	Analysis of the Current Situation and Countermeasures of Competitive Aerobics Training Methods in Linqing No. 2 Middle School	Chun Jingxu; Feng Xiaohui	Shenyang Sports College	Science & Technology of Stationery & Sporting Goods	Linqing Second Middle School; Competitive aerobics; Application status; Strategy research	For many years, aerobics, with its unique rhythm, skill, and activity, has been highly adapted to the physical and mental development stages of adolescents, becoming an important part of secondary school physical education. In recent years, on the basis of popular aerobics, competitive aerobics has also been introduced into some secondary schools where teaching and training conditions can be guar…	2021-08-15
Journal	Eye Aerobics			Medical Healthcare Apparatus		For individuals who often feel dry and fatigued eyes, apart from effectively using eye care products and paying attention to lifestyle habits, it is recommended to perform acupressure and massage on the eye sockets every morning and evening. This helps promote blood circulation around the eyes, accelerate skin metabolism, increase the elasticity of eye muscles, and address issues of aging skin ar…	2001-09-15
Journal	Exploration of Aerobics Teaching Reform	Yu Huiqing	School Sports Department, Guangdong Business 510320	Liaoning Sport Science and Technology		For contemporary female college students, maintaining a healthy body and a beautiful figure is their most concerned issue. In view of this, our college, to meet the needs of college students, has offered elective courses in women's artistic gymnastics and aerobics since 1994. These courses are well-received by female college students and have achieved good teaching results. In order to better ada…	2001-10-15
Journal	Daily Beauty Tips	Kang Lili		Medical Healthcare Apparatus		For busy urban women, precision is essential in all activities, including makeup, beauty, and maintaining physical health. The following are insights from professional beauticians, medical professionals, and models on beauty and health.	2001-12-15
Journal	Empirical Study on the Introduction of Flipped Classroom into Aerobics Teaching in Medical Colleges	Zou Yuan; Li Junling	Capital Medical University; Beijing Yucai Middle School	Contemporary Sports Technology	Flipped classroom;Medical colleges and universities;Aerobics;Empirical research	Flipped classroom is the product of the information society, and educational technology is an important support for the implementation of flipped classroom. The theoretical research on flipped classroom in the field of aerobics is growing rapidly, but empirical research is rare. Whether flipped classroom can be introduced into the aerobics classroom in medical colleges and its effect after introd…	2022-10-15
Journal	The "Heart-Healthy" Value of Fitness Aerobics	Yang Yan	Sichuan International Studies University, Chongqing 400031	Sichuan Sports Science	Fitness Aerobics; Psychological Health; Fitness	Fitness aerobics, known for its positive fitness effects, is analyzed in this paper for its "heart-healthy" value. The paper explores how fitness aerobics contributes to the physical and mental development of participants, building a positive self-concept, promoting social interaction, and emphasizing its psychological benefits alongside physical fitness.	2001-03-30
Journal	Survey on Students' Interest in Physical Education at Our School	Zhao Yongkui	Department of Physical Education, Qinghai Normal University, Xining 810008	Journal of Qingdao Normal University (Natural Science Edition)	Aerobics; Athletes; Expressive power	Factors affecting the performance of aerobics athletes include personality traits, basic morphology, specialized qualities, movement specifications, musical elements, interests, and hobbies. These factors have varying degrees of influence on the formation of athletes' performance awareness, improvement in the quality of various movements, stimulation of performance emotions, and the cultivation o…	2001-12-15
Journal	Preliminary Exploration of Expressiveness Training in Youth Aerobics Training	Duan Xinyue	Chen Jun School, Hanjiang District, Yangzhou City	Science & Technology of Stationery & Sporting Goods	Youth; Aerobics Training; Expressiveness Training	Expressiveness in aerobics performance is crucial in competitions as it highlights the agility and elegance of athletes' movements. In current youth aerobics training, cultivating expressiveness not only enhances the confidence and charisma of young individuals but also showcases individual charm and the overall team quality. This, in turn, captivates both the audience and judges. Given the early…	2022-07-15
Journal	Discussion on Cultivating Students' Creativity in Aerobics Composition	Cui Xiaohui	Sports Department, Shenyang Radio and Television University, Shenyang 110003	Liaoning Sport Science and Technology	Aerobics; Example learning; Creative ability	Experimental research indicates that applying the exemplar learning theory to aerobics teaching is beneficial for students to acquire various basic abilities, enhance innovative consciousness, and is also a shortcut to cultivating students' ability to choreograph aerobics.	2002-02-15
Journal	Influence of Popular Aerobics on Lipid Metabolism in Middle-Aged Women	Fan Xining, Jiang Minglang	Department of Physical Education, Xianyang Normal University, Xianyang, 712000, Shaanxi	Journal Journal of Xi'an Physical Education University	Mass aerobics; Blood lipids; Body fat metabolism	Examining the impact of mass aerobics on body fat metabolism and lipid concentration in middle-aged women, this study involved 19 female workers aged 42.3 years on average. After six months of aerobics training, a notable reduction in body fat content and positive changes in lipid levels were observed.	2001-12-25
Journal	Feasibility Analysis of Integrating Ethnic Fitness Exercises into Public Physical Education Elective Courses in Universities - Taking Liupanshui Normal University as an Example	Shi Yiling; Yang Yiyuan	School of Physical Education, Liupanshui Normal University	Science & Technology of Stationery & Sporting Goods	Ethnic fitness exercises; Universities; Public physical education classes; Feasibility analysis	Ethnic fitness dance is a dynamic and expressive sports activity that integrates the basic steps of aerobics with unique dance elements from various ethnic minorities. The elective public sports course uses the distinctive ethnic features and functions of ethnic fitness dance to make university students fully aware of the importance of traditional ethnic culture and promote its inheritance. This …	2021-02-15
Journal	Introduction of Ethnic Culture into Campus: Effective Approaches to Promoting Ethnic Aerobics in Universities	Shi Yiling; Yang Yiyuan; Zhou Qian; Zhao Hongli	School of Physical Education, Liupanshui Normal University	Physical Education Review	Ethnic fitness exercises; Universities; Ethnic minorities; Generalization	Ethnic fitness aerobics, a common traditional ethnic sport, evolved from the promotion of ethnic dances and combines contemporary dynamics with movement patterns from ethnic dances. It has become one of the main models for promoting nationwide fitness activities in universities, attracting a large number of students. Through learning ethnic fitness aerobics, university students can not only impro…	2021-02-15
Journal	Preliminary Attempt of Assisted Electrified Teaching in Aerobics Elective Courses in Regular Colleges	Zhou Hui	Physical Education Department, Hebei Normal University, Shijiazhuang 050091	Journal of Hebei Institute of Physical Education	Aerobics; Reform; Electrified teaching	Electrified teaching is the result of the development of visual, auditory, and intuitive teaching. Appropriately applying electrified teaching in elective aerobics courses in regular colleges can make teaching images intuitive, visually appealing, and emotionally impactful. It can expand perspectives, enrich teaching content, increase teaching scale, and enhance teaching quality, contributing to …	2001-03-20
Journal	Discussion on Teaching in Aerobics Clubs	Zheng Chuanfeng	School of Physical Education, Shaanxi Normal University! Xi'an 710062, Shaanxi	Journal Journal of Xi'an Physical Education University	Universities; Aerobics Club; Teaching	Drawing from beneficial experiments conducted in aerobics club instruction, this paper suggests finding the core and taking shortcuts in club teaching. It emphasizes optimizing the combination of technical movements, harnessing students' enthusiasm, interest, and intellectual advantages.	2000-12-30
Journal	Analysis of Difficulty Movements in the 15th Aerobics World Championship Women's Singles Routine	Sun Xuemin; He Wensheng	College of Physical Education and Health Science, Zhejiang Normal University	Science & Technology of Stationery & Sporting Goods	Aerobics; World Championship; Women's singles routine; Difficulty movements	Difficulty movements are the core of competitive aerobics routines, measuring athletes' competitive levels and determining their competition scores. This study uses various methods, including literature review, video analysis, data statistics, and comparative analysis, to analyze the difficulty movements in the top eight sets of the women's singles routine at the 2018 Aerobics World Championship.…	2022-08-15
Journal	Basic Gymnastics			Bulletin of Sport Science & Technology		Developing the students' professional competence in basic gymnastics class [Journal, China, B]/Li Yan- 2000 (4)- 58-59 (SML) Basic Gymnastics Teaching Method Students Professional Quality The cultivation of basic gymnastics professional quality should fully consider the characteristics of its teaching content and teaching objects, and comprehensively use teaching methods such as "thirst for knowl…	2001-05-15
Journal	Reform of Aerobics Course Teaching Under the Guidance of Core Competencies	Li Zuxiang	Graduate School of Guangzhou Sport University	Physical Education Review	Core competencies; Aerobics; Curriculum reform; Innovation	Developing students' core physical literacy is an important part of the current physical education reform. Aerobics, as an essential part of physical education, plays an irreplaceable role in cultivating students' movement ability, health behavior, and physical education morality. From the perspective of core literacy, the paper addresses the shortcomings and deficiencies in the teaching of aerob…	2021-12-15
Journal	Development Analysis of National Fitness Dance in Guangxi Campuses	Chen Yingyu	Hechi University	Science & Technology of Stationery & Sporting Goods	Ethnic fitness exercises and dances; Guangxi; Campus	Currently, China is vigorously supporting the cultural and sports industry and constructing the sports culture industry. With the development and progress of society, people are paying more attention to health management as their living standards improve, resulting in an increasing number of fitness enthusiasts. Fitness dance and aerobics are two popular sports, with aerobics being a formal sport…	2021-12-01
Journal	The Reform of Aerobics Teaching for Adolescents Based on Multiple Intelligence Theory	Shi Jianhui	Department of Physical Education, Harbin Medical University;	Youth Sport	Multiple Intelligence Theory, Aerobics Teaching, Adolescents, Teaching Reform, Physical Fitness	Currently, aerobics has become an essential compulsory course in many schools. Practice has proven that aerobics can effectively improve the physical fitness of adolescents, develop their healthy personalities, and enhance their overall cultivation. However, issues such as simple teaching content and a single assessment method still exist in aerobics courses. The application of the multiple intel…	2020-11-25
Journal	An Analysis of the Differences and Similarities between Aerobics and Cheerleading Sports	Gao Li	South College of Sun Yat-sen University	Science & Technology of Stationery & Sporting Goods	Aerobics; Cheerleading; Action; Differences and similarities; motion	Currently, aerobics and cheerleading are two popular sports, with aerobics being a formal athletic discipline with a certain level of competitive significance. In contrast, cheerleading places a greater emphasis on entertainment. After careful and detailed analysis, it can be observed that these two sports share some similarities while also exhibiting differences. Regarding the origin of these tw…	2021-08-15
Journal	The Creation of Universal Aerobics	Ma Hongling	Shanxi University of Finance and Economics	Journal of Shanxi University of Finance and Economics	Aerobics; Creation intention; Music; Formation	Creating aerobics routines is a highly complex task. The choreography should be novel, possessing a unique style and distinctive features. It should embody beauty in movements, structure, music, and arrangement, while also having a certain level of physical load to promote strength and fitness.	2000-12-30
Journal	Reflections on the Teaching Reform of Aerobics General Elective Courses	Sun Aihua	Sports Department, Tianjin Sport University, Tianjin 300381	Sport Science Research	Aerobics; Teaching; Reform	Considering the recent developments in aerobics, this paper proposes that the teaching content of aerobics should timely incorporate new creative movements in vogue. It emphasizes the fluency of movement arrangements, adopts the A+B+C method of movement connection and teaching forms, highlights the importance of thorough teaching and practice by the teacher, and employs a combined individual and …	2001-06-12
Journal	The Influence of Aerobics on the Body Shape of Obese Female College Students	Lian Ruihua	Public Physical Education Department of Jimei University, Xiamen 361021	Journal of Hebei Institute of Physical Education	Obese female college students; Aerobics; Shape	Considering the psychological characteristics of obese female students who yearn for and pursue physical beauty, this paper discusses the impact of aerobics exercises on the body shape of obese female university students through the teaching practice of an aerobics elective class.	2001-12-20
Journal	My Views on the Training of College Aerobics Teams	Yang Yan	Sichuan International Studies University, Chongqing 400031	Sichuan Sports Science	College; Competitive Aerobics; Training	Considering the characteristics of competitive aerobics teams in regular colleges, this paper provides insights into effective training. It emphasizes understanding competitive aerobics, focusing on athlete selection, establishing reasonable training plans, combining comprehensive training with highlighting key points, and meticulously preparing for competitions to enhance training effectiveness.	2001-12-30
Journal	The professionalization development trend of competitive aerobics in China	Sang Guoqiang	Graduate Department of Shanghai Sport University 200438	Shandong Sports Science & Technology	Competitive aerobics; Specialization	Competitive aerobics, as an emerging sports discipline in China, raises concerns about its development trends and strategies. The professionalization of competitive aerobics is a necessary path for its development. This paper analyzes the obstacles and proposes solutions to the current stage of professionalizing competitive aerobics in China.	2001-12-15
Journal	Aesthetic Research on Competitive Aerobics Under New Rules	Zhou Aohua; Zhao Jinling	Gannan Normal University	Physical Education Review	Competitive aerobics; Aesthetics; Aesthetic embodiment	Competitive aerobics is considered a form of sport that embodies the beauty of various movements, providing excellent aesthetic pleasure for both practitioners and spectators. The paper employs observation and logical induction methods to explore the aesthetic nature of competitive aerobics under the rule system. It analyzes various aspects such as postural beauty, humanistic beauty, artistic bea…	2021-02-15
Journal	The Design of Set Movements in Competitive Aerobics	Lan Tao	Department of Physical Education, Hebei Institute of Physical Education, Shijiazhuang, 050041, Hebei	Journal of Hebei Institute of Physical Education		Competitive aerobics is an emerging competitive sports project. The International Gymnastics Federation, in collaboration with two other major international aerobics organizations, is actively striving for its early entry into the Olympics. Competitive aerobics in China has entered a new period of alignment with international standards.	2002-03-30
Journal	The Role of Double Dutch Jump Rope in Improving Specialized Qualities in Competitive Aerobics	Wu Huiyang	Taiyuan Normal College	Journal of Physical Education	Competitive aerobics; Double shake jump rope; Specialized quality	Competitive aerobics is a sport aimed at competition, showcasing the synergy of health and beauty through physical movement. Its rules require various types of jumping movements in the routine, and the quality of these jumps significantly influences the final score. Through the practice of double-rope jumping, practitioners experience a substantial improvement in their bouncing ability, especiall…	2000-07-25
Journal	Training Methods and Means of Rapid Comprehensive Quality Cultivation of Competitive Aerobics	Sun Xinzhi	Guangxi Normal University	Science & Technology of Stationery & Sporting Goods	competitive aerobics; comprehensive quality; training methods;	Competitive aerobics is a highly technical sport. It is a sport that can continuously perform continuous, complex and high-intensity sets of movements under the accompaniment of music. The sets of movements must be continuously combined to show the flexibility and strength of the athletes. It is also necessary to complete the difficult movements at the lowest standard. Therefore, the athletes who…	2022-11-15
Journal	The Movement Arrangement of Mixed Double Exercise in Competitive Aerobics under the New Rules	Pan Liyou	School of Physical Education, Yunnan Normal University	Science & Technology of Stationery & Sporting Goods	New rules; Competitive aerobics; Mixed two person exercise project; Action arrangement; artistic quality	Competitive aerobics is a challenging sport that uses score completion as a standard, with difficulty movements as its core and artistic expression for aesthetic appeal. The rules for competitive aerobics change every four years, and each updated version imposes stricter requirements on athletes. In 2017, the FIG (2017-2020) cycle introduced new rules for competitive aerobics, bringing significan…	2021-08-15
Journal	Strength Training in Competitive Aerobics	Li Zun	Chengdu Sport University, Chengdu 610041	Journal of Chengdu Sport University	Strength Training; Perfect Coordination; Innovation; Standardization; Balance; Diversity; Comprehensiveness; Stage	Competitive aerobics involves high-frequency, large-amplitude dynamic and static strength movements with strength as the core, accompanied by music. Exploring strength training for competitive aerobics athletes is of significant importance in enhancing their technical proficiency. Based on the "1997-2000 Aerobics Competition Rules" and sports training practices, the paper suggests that strength t…	2001-03-28
Journal	Analysis of Competitive Anxiety and Adjustment in Aerobics Athletes—A Case Study of Chongqing University Aerobics Team	Wu Xiaoxiao	School of Physical Education, Chongqing University	NEI JIANG KE JI		Competitive aerobics demands high psychological qualities from athletes due to its project characteristics. This study, using methods such as questionnaires, observational consultations, data statistics, and literature review, analyzes the pre-competition anxiety levels of athletes from Chongqing University's sports institute who have participated in aerobics competitions at the city level and ab…	2020-12-25
Journal	Longitudinal Analysis of Changes in Difficulty in Competitive Aerobics Competition Rules	Cao Hongzhen; Wang Wei	School of Physical Education, Hubei Normal University	Fujian Sports Science and Technology	Competitive aerobics; Competition rules; Difficulty; countermeasure	Competition rules are the guiding principles for the development of sports projects, playing an important role in guiding and restricting the development of sports projects. Using methods such as literature review, comparative analysis, video recording, etc., this study deeply analyzes the evolution characteristics of the difficulty rules of aerobic gymnastics in the 09, 13, and 17 editions. The …	2021-04-15
Journal	Analysis of the Justice of Judging Competitive Aerobics Competitions from the Perspective of Olympic Spirit	Qiu Yanyan	Lanzhou University of Business and Technology	Physical Education Review	Olympic spirit; Competitive aerobics; Evaluation of competition rules; Ethics and Morality	Competition judging is the collective consciousness of officials based on rules that determine the competition results. This set of behavioral norms integrates the justice of the competition with the participants' value pursuits. This study revolves around the fairness, justice, and equality of the Olympic spirit, exploring the justice trend of competition judging and adjudication ethics in compe…	2022-09-15
Journal	Basic Gymnastics			Bulletin of Sport Science & Technology		Comparison and analysis of the development process and exercise load of radio gymnastics between China and Japan in the period of G831.13, 2002 and 0316; Course and workload of broadcasted sports in China and Japan (Journal, China, I)/Jiang Guiping, Ji Zhongqiu, Yang Ming, Yao Ming//Journal of Beijing Sport University	2002-01-15
Journal	Discussion on the Implementation of Aerobics Teaching in Secondary Vocational Schools	Liu Chun	Changzhou Health School, Changzhou 213000	Journal of Nanjing Sport Institute	Aerobics; School physical education; Appreciation of the beauty	Combining the physiological and psychological characteristics of female students, this analysis explores how aerobics exercises can effectively enhance various abilities of female students in vocational schools. It aims to cultivate their interests and temperament, ultimately increasing their enthusiasm for engaging in physical exercises. Various teaching approaches are designed, and suggestions …	2001-02-28
Journal	The Promoting Effect of College Aerobics Teaching on the Psychological Health of University Students	Wang Hongfang	School of Physical Education, Shanxi Normal University;	Youth Sport	Aerobics Teaching, College Sports, Psychological Health	College students, as pillars of the country's development, receive significant attention from society and families, with many expectations placed upon them. However, these expectations can lead to high self-demands, causing anxiety and low self-esteem when students cannot meet their ideal outcomes. College aerobics teaching, as a sport that promotes comprehensive quality improvement, plays a posi…	2020-11-25
Journal	The Application Status of Aerobics Training Methods in Universities	Sun Qin	Qilu Medical University	Science & Technology of Stationery & Sporting Goods	College aerobics; Training methods; Meaning; Current situation; Innovatation	College aerobics teams need to change their training philosophy, integrate innovative ideas and teaching reforms into aerobics training, to promote the development of college aerobics. This paper starts with four aspects: the construction of systematic training for aerobics, the selection of aerobics athletes, the process of systematic training for aerobics, and the evaluation and summary of aero…	2022-11-15
Journal	Current Situation and Countermeasures of College Aerobics Teaching	Lu Shanfen	Jiangsu Zhenjiang Medical College, Zhenjiang 212001	Sport Science and Technology	College; Aerobics; Teaching; Countermeasures; Lifelong Physical Education	College aerobics courses need further improvement and reform in teaching content, teaching methods, and approaches. This research analyzes and discusses the characteristics of aerobics, potential problems in aerobics teaching, such as the current status of teaching objects and teaching conditions, and proposes suggestions. The focus is on cultivating students' expressiveness, optimizing combinati…	2001-12-30
Journal	Arrangement Techniques in Competitive Aerobics	Dai Ping	Department of Physical Education, Jiangnan University, Jiangsu 214063	Liaoning Sport Science and Technology	Competition; Aerobics; Arrangement; Music	China's competitive aerobics started late and had a weak foundation, but under the promotion of the national fitness movement, this sport reached a high level in the late 1990s, becoming a popular activity that not only achieves fitness and strength-building effects but also has appreciative value. This paper elaborates on the principles, techniques, and rational use of music in the arrangement o…	2002-04-15
Journal	Effective Strategies for Improving College Students' Physical Fitness through Aerobics in the Perspective of "Sports Power"	Huang Xin	Hunan Vocational and Technical College of Finance and Economics	China Economist	Sports powerhouse; Aerobics exercise; Physical health of college students	China is a populous country in the world, and in recent years, its economic and social development has been rapid. In the process of positive social development, there is an increasing focus on the physical fitness of the Chinese people. In recent years, China has prioritized the concept of building a "sports powerhouse," aiming to ensure that the entire population possesses good physical fitness…	2021-08-05
Journal	The Value Embodiment Development and Utilization of Aerobics in National Fitness	LI Jingjing	Department of Physical Education, University of Electronic Science and Technology of China	Contemporary Sports Technology	Aerobics;National fitness;Value embodiment;Development and utilization	China is a country with a large population and sports. Although the cause of body-building and aerobics in China is developing rapidly, the development of national fitness is still relatively weak. How to realize the coordinated development of the two is a problem that needs to be faced at present. Under the wave of nationwide fitness, the coordination between aerobics and nationwide fitness is a…	2022-11-05
Journal	Construction of Aerobics Training Modes in Higher Education Institutions	Ma Lingxi	School of Physical Education, Minnan Normal University	Journal of Minnan Normal University（Natural Science）	Universities; Students; Aerobics; Training mode	Centering on student development is a crucial educational concept under the background of quality education, and the new curriculum reform sets higher requirements for the systematization, standardization, and diversification of physical education. Simultaneously, the continuous emergence and development of various sports teams in universities, with their advantages in enhancing students' athleti…	2021-12-20
Journal	Ideological and Political Exploration of Calisthenics Course in Colleges and Universities	Luo Zhengqin	P.E Department Zunyi Normal College	Wushu Studies	Calisthenics; Course;Education; Explore	Calisthenics is a collective exercise, music, and dance in one of the aerobic exercise projects, loved by everyone. Aerobics is a popular item among the public sports options in colleges and universities. Every time students "grab a class", they have to pay for the time and speed of the Internet. Combining the course's ideological and political background and the aerobics course's characteristics…	2022-12-22
Journal	Analysis on the Necessity of Introducing Calisthenics into Sports Education Mode in Junior High School	Liu Jiajie	Beijing Normal University	Contemporary Sports Technology	Sports education model;Calisthenics;Teaching method;Evaluation system	By using the methods of literature and logical analysis, through the analysis of the existing difficulties in aerobics teaching in junior middle school, it is found that there are mainly such problems as single teaching method and imperfect evaluation method, and then deduce the change of the original teaching model may be one of the solutions. According to the connotation of sports education mod…	2021-04-25
Journal	The Separation of Examination and Teaching of Aerobics Teaching in Colleges and Universities from the Perspective of "Healthy China"——Take Hunan Institute of Science and Technology as an Example	Zhou Huaiqiu; Liu Banghua	School of Physical Education, Hunan Institute of Science and Technology	Contemporary Sports Technology	Healthy China;College aerobics;Substituting competition for examination;Separation of examination and teaching	By using the method of literature review, questionnaire survey and comparative analysis, this paper studies the assessment scheme of the separation of examination and teaching of "competition instead of examination" in Hunan Institute of Science and Technology. The conclusions are as follows:(1)Mobilize students' initiative and enthusiasm in learning;(2)Cultivate students' innovative ability, coo…	2021-12-15
Journal	Biochemical Evaluation of the Exercise Effects of Fitness Aerobics	Fu Yingli	Hainan Normal University, Haikou 571158	Journal of Hainan Normal University	Blood lactate; Fitness exercises; Anaerobic threshold; Aerobic metabolism	By measuring the changes in blood lactate concentration before and after aerobics exercises, it is concluded that the post-exercise blood lactate level is around 6.5 mmol/L. This indicates that the exercise intensity is slightly higher than the "anaerobic threshold" level. It is a type of exercise that relies on both aerobic and anaerobic metabolism for energy supply.	2001-05-15
Journal	Biomechanical Analysis of Difficulty Movement C479 in Jumping Category by Excellent Competitive Aerobics Athletes in China	Shi Cuiying; Wang Xueyan	School of Physical Education, Central China Normal University; Beijing No. 25 Middle School	Physical Education Review	Competitive aerobics; Jumping difficulty actions; Sports Biomechanical analysis	By filming the gymnastic difficulty movement "Turn 360 Degrees, Bend Jump, Turn 180 Degrees to Push-Up" (C479) performed by members of the Chinese National Aerobics Team, this paper obtained the kinematic parameters of the C479 movement. It analyzes the technical characteristics of elite Chinese competitive aerobics athletes performing the C479 movement, aiming to provide scientific technical gui…	2021-08-15
Journal	The Path of Ideological and Political Education in College Physical Education Courses: A Case Study of Aerobics Elective Courses	Guan Chentao; Zhu Junjie	School of Physical Education, Fujian Normal University of Technology; School of Physical Education, Jiamusi University	Journal of Fujian Normal University(Natural Science Edition)	Universities; Public physical education classes; Course ideological and political education; Teaching of aerobics	By employing methods such as literature review and inductive deduction, this paper conducts practical research on the ideological and political education reform in the optional aerobics courses of public physical education in universities. It explores the necessity of incorporating ideological and political education into university public physical education courses, thoroughly excavates the desi…	2022-06-20
Journal	Exploration of the Implementation of Quality Education in Aerobics Teaching	Lin Ping	Public Physical Education Department of Hebei Normal University, Shijiazhuang 050091	Journal of Hebei Normal University(Philosophy and Social Science)	Quality education; Aerobics; Creative ability; Sports ability	By constructing a new teaching system for aerobics, the paper discusses the implementation of quality education for students in terms of cultivating creative abilities and overall physical abilities. It proposes comprehensive assessment suggestions for physical performance.	2000-12-25
Journal	My Views on the Artistic Arrangement of Aerobics for College Women	Chen Fengcai, Yan Bin, Liu Ying	Zibo University	Journal of Physical Education	Arranging art; Fitness and aerobics; Morphological function	By comparing morphological functional data of female college students and studying the arrangement, style, rhythm, and completeness of movements, this research emphasizes the importance and impact of artistic arrangement in the choreography of aerobics among female college students.	2000-07-25
Journal	Practical Value of Aerobics Based on the Characteristics of College Women	Zhang Yan	Department of Physical Education, Guangxi University of Chinese Medicine, Nanning 530001	Sport Science and Technology	College women; Aerobics; Value	By analyzing the physiological and psychological characteristics of college women, this paper discusses the teaching, fitness, and aesthetic value of offering aerobics courses tailored to the specific needs and characteristics of college women.	2001-09-30
Journal	Comparative Analysis of Martial Arts and Same Event Group Competition Rules and Imagination of Judge Scoring Mode	Han Xue	Sports College, Henan University, Kaifeng 475001	China Sport Science and Technology	Martial arts; Competition rules; Scoring method; Mode; Analysis	By analyzing the development and changes in the rules of martial arts competitions over the past 38 years and comparing them with rules of similarly challenging events in the Olympic Games, this study proposes a scoring model for martial arts to enter the Olympics. The existing rules for martial arts competitions are generally consistent with those of comparable Olympic events but still require f…	2000-07-15
Journal	Aerobics Teaching and the Cultivation of Students' Lifelong Physical Education Perspectives	Yang Anhua	Shandong Tai'an Normal College	YIN JIN YU ZI XUN	Aerobics; Fitness value; Lifelong sports concept; Teaching devices	By analyzing the characteristics of aerobics exercise and its impact on human health, this paper further expounds that participants in physical exercise should recognize that theory guides, demonstration serves as a window, interest acts as a teacher, and purpose is the focus, adhering to these scientific principles. Therefore, in physical education, besides adopting various rational and clever t…	2001-09-30
Journal	Discussion on the Cultivation of Creative Ability in Aerobics Movement Composition	Yang Li	Sports Department,Wuxi Jiangnan University, Wuxi 214036	Journal of Chengdu Sport University	Aerobics; Creative Ability; Students	Building upon an elucidation of the elements and relevant theories of aerobics, this paper proposes ideas and teaching methods for creating individual movements, combination movements, and complete sets of aerobics routines.	2001-09-28
Journal	The Transfer of Motor Skills between Floor Exercises and Aerobics	Wang Jiayi; Deng yanxiang; Baiyawen; Liang shuewen	College of Physical Education, Guangxi University	Sport Science and Technology	Floor exercise; Aerobics; Transfer in sports skill	Both floor exercise and aerobics belong to the skill-oriented, difficult-to-beauty event group. The characteristics of the two events are difficult, beautiful, new, and stable. The high elimination rate of gymnastics leads to the loss of talents with competitive potential and the lack of human resources for high-level aerobics athletes. This paper analyzes the feasibility of sports skill transfer…	2022-12-15
Journal	Practical Research on Blended Teaching Design Model of Higher Vocational Public Physical Education——Taking Aerobics Elective Course in Liuzhou Vocational and Technical College as an Example	Zhang Xinxiu; Yang Youhong	Liuzhou Vocational & Technical College	Journal of Liuzhou Vocational & Technical College	blended teaching;higher vocational colleges;public physical education;aerobics	Blended teaching provides a new idea of continuous innovation for the reform of public physical education. Most of the existing research on blended teaching of public physical education is only to proves its feasibility at the theoretical level, and lacks specific operation and detailed design. This paper uses the action research method and the questionnaire survey method to analyze and reflect o…	2022-10-15
Journal	Calisthenics Teaching Based on Blended Learning	Chen Qiujie	Liuzhou City Vocational College	Contemporary Sports Technology	Blended learning;Calisthenics teaching;Teaching strategy;Application value	Blended learning mode plays an important role in promoting the effectiveness of calisthenics teaching in colleges and universities.It not only improves the richness of teaching content,but also innovates teaching methods and improves students' interest in teaching participation.Discussed briefly in this paper,the hybrid learning model,combined with its application in aerobics teaching value analy…	2021-03-15
Journal	On the Artistic Connotation of Aerobics	Ni Xianghong	Sports Department, Hunan Institute of Engineering, Xiangtan 411101	Journal of Hunan Institute of Engineering(Social Science Edition)	Aerobics; Artistic implications; Chinese characteristics	Based on the unique charm of aerobics and using aesthetic principles, this study theoretically analyzes the artistic elements inherent in aerobics. It serves as a training guide to address issues such as artistic arrangement and performance effects in aerobics. The research reveals the artistic connotations of aerobics, establishes its position in the market society, enhances the aesthetic level …	2001-12-25
Journal	Factors Influencing College Students' Acceptance of Aerobics VR Teaching	Tang Haiyan; Shangguan Rulan; Zhao Jinxian; Lin Jiahong; Fan Lianxiang	School of Humanities and Communication, Guangdong University of Finance & Economics; School of Physical Education, South China University of Technology;	Journal of Physical Education	School physical education; Aerobics teaching; Virtual reality technology; Technology acceptance model	Based on the Technology Acceptance Model, a theoretical model of students' acceptance of VR technology applied to aerobics teaching is constructed along four dimensions: perceived usefulness, perceived ease of use, attitude toward use, and behavioral intention to use. Using a questionnaire survey, data from 198 college students participating in VR-based aerobics teaching were collected, and the m…	2022-09-28
Journal	Analysis of the Relationship between College Aerobics Courses and Lifelong Physical Education	Guo Xiuwen	Sports College, Northwest Normal University, Lanzhou 730070, Gansu	Journal of Northwest Normal University（Natural Science）	Lifelong sports; Aerobics; Teaching method reform	Based on the survey results, this paper provides an overview of the status of aerobics development in China and domestic universities. It proposes two reform suggestions: adjusting teaching content to change outdated thinking and reforming teaching methods to cultivate lifelong exercise habits.	2001-05-21
Journal	A Comparative Analysis of the Characteristics of the Content (A) of Chinese Men's Singles——Taking the National Aerobics Championship as an Example	Guo Jindong; Li Xin	School of Physical Education, Central China Normal University;Qingling Primary School,Wuhan, Hubei;	Contemporary Sports Technology	Competitive aerobics;Men's singles;Competition rules;Aerobics content	Based on the study of changes in the artistic scoring aspect of competitive aerobics competition rules during 2017—2020,with the use of the literature,expert interviews,comparisons and analysis,mathematical statistics,etc,this paper analyzes the influence of the change of rules on the exercise content (A) of China's men's singles,with complete sets of exercise content (A) of the top 8 men's singl…	2021-03-15
Journal	Explore the Path of Ideological and Political Education in Higher Vocational Aerobics Option Courses under the Background of Ideological and Political Education	Liu Ming	Shangqiu Vocational and Technical College	Sport Science and Technology	Course ideological and political education; Vocational colleges; Aerobics; Educational path; Exploration research	Based on the purpose of strengthening ideological and political education, ideological and political courses can be integrated into vocational aerobics elective courses. On the one hand, it stimulates the enthusiasm of vocational college students to learn aerobics. On the other hand, it helps to cultivate patriotism and good ideological and moral character through aerobics elective courses, there…	2022-12-15
Journal	Experimental Research on the Content Design of Aerobics Courses in the General Education Curriculum of Physical Education Majors	Song Luyi	Gymnastics Teaching and Research Office, School of Physical Education, Dalian University, Dalian, Liaoning 116622	Journal Journal of Xi'an Physical Education University	Aerobics; Course; Teaching objectives; Content settings; Experiment	Based on the objectives set forth in the "1997 Curriculum Plan," this paper establishes the teaching objectives and unit teaching goals for the general aerobics course in physical education major. It follows the principles of purposefulness, scientific validity, and developmental appropriateness in curriculum design.	2001-12-25
Journal	Exploration of Teaching Methods in Elective Aerobics Courses	Yu Taohong	Sports Department of Xinxiang Teachers College, Xinxiang 453000, Henan	Journal of Xinxiang Teachers College	Aerobics; Teaching methods; Enhance physical fitness; Aesthetic concepts	Based on the current status of our school offering elective public aerobics courses, this paper explores and experiments with the teaching methods of aerobics courses to reduce student learning difficulty and enhance interest. The aim is to enable students to accurately and proficiently master the complete set of aerobics movements, promote health, enhance physical fitness, cultivate correct body…	2000-06-30
Journal	Discussion on College Students' Public Physical Education Aerobics Teaching	Fu Junfang	Sports and Arts Department, Jiaxing University, Jiaxing 314001, Zhejiang	Journal of Jiaxing University	College students; Aerobics; Teaching	Based on the characteristics of aerobics, this paper comprehensively discusses the choreography of aerobics movements, the selection of music, and teaching methods for aerobics techniques, taking into account students' qualities, interests, and levels. The aim is to provide insights into improving the quality of public physical education aerobics instruction.	2000-01-30
Journal	Aerobics Course Teaching in Regular Colleges	Du Chuanxi and Wang Xiangdong	Department of Physical Education, Hebei University of Physical Education, Shijiazhuang 050041, Vocational and Technical College of Hebei Normal University, Shijiazhuang 050031	Journal of Hebei Institute of Physical Education	Aerobics; Course teaching; Ordinary universities	Based on recent survey results of the effectiveness of aerobics teaching and drawing from years of personal experience in aerobics teaching, this study conducts research on aerobics course teaching from four aspects.	2001-03-20
Journal	Hot Spot and Evolution Analysis of Aerobics Research in China based on CiteSpace	Ju Mingxiao; Wang Zhongyong; Yu Wenbing; Du Xiaochen	Physical Education Department of Basic Teaching Center,Ocean University of China	Bulletin of Sport Science & Technology	aerobics;knowledge map;visual analysis;universities;competitive aerobics;hot spots;development trend	Based on 1156 core academic papers on aerobics (1992-2020) in China National Knowledge Infrastructure (CNKI),this research applies the Cite Space software5. 6R3 to conduct visualizing map analysis on the amount of aerobics research,leading researchers,major research institutions,related academic journal and the correlation between hot spots and time zone distribution so as to present the current …	2021-04-02
Journal	Intervention Research on Sports Activities for Children with Autism	Liu Yuexin	School of Physical Education, Yangzhou University	Youth Sport	Sports Activities, Autism, Children, Intervention Effect, Progress in Research	Autism Spectrum Disorder (ASD), commonly known as autism, is a pervasive developmental disorder. Through literature retrieval and screening of documents related to sports activities for children with autism, this paper lists some widely used intervention systems in the field of autism rehabilitation, based on the neural mechanism connection between sports activities and children with autism. It s…	2022-05-25
Journal	The Application of Core Strength Training in Competitive Aerobics Training	Li He	Changchun Finance College	Science & Technology of Stationery & Sporting Goods	Core strength; Sports training; Aerobics	Athlete coaches pay attention to the strength level of athletes, and regardless of the sports discipline, strength training is essential. Competitive aerobics training also requires core strength training to ensure that athletes have the necessary strength qualities, which in turn enables better skill training. However, the application of core strength training in sports projects can enhance athl…	2021-04-01
Journal	Research and practice of indoor health exercises in primary schools under the background of Healthy China Initiative	Tang Tiantian	Nanning Guiya Road Primary School;	Science & Technology of Stationery & Sporting Goods	Elementary school; Indoor health exercises; Physical activity; teaching	At this stage, many primary schools have launched large recess activities, and under the leadership of the school, efforts are made to implement healthy physical education for primary school students. However, due to the weather, primary school recess activities are inevitably be interrupted, and students cannot to go to the outdoor playground to experience the fun and harvest of sports. In this …	2022-11-15
Journal	Design of a System for Online Assessment of Human Movement Abilities	Liu Zhongqi	Administrative Office of Qinhuangdao Radio and Television University	Microcomputer Applications	J2EE; Sports ability; Evaluation system	Assessing physical abilities is the basis for sports enthusiasts to choose suitable sports and develop reasonable exercise plans. Assessing through technological means can obtain more scientific results and suggestions. However, most of the existing online assessment systems for human movement ability have the drawbacks of low accuracy and unclear differentiation of reflected results. To address …	2021-03-20
Journal	Creation and Fitness Effect Study of Elastic Band Aerobics for Middle-aged and Elderly Women	Wei Yuqin	School of Sports and Health, Tianshui Normal University	NEI JIANG KE JI		As women age, there are physiological changes, including muscle strength decline, osteoporosis, and loss of organic components. The typical exercise movements for middle-aged and elderly women are relatively simple, with limited types that may not yield ideal fitness results. This paper creates elastic band fitness exercises tailored to the age and psychological characteristics of middle-aged and…	2021-02-25
Journal	Analysis of the Behavior of Participants in Community Aerobics Classes in the Context of Regional Economy and Community	Fan Huali; Huang Xin	Hunan Vocational and Technical College of Finance and Economics	China Economist	Regional economy; Urban communities; Aerobics; Behavioral patterns	As time progresses, society advances, and people increasingly value having a healthy physique. Therefore, coordination between the fitness industry and local areas is necessary to provide fitness facilities and aerobics instruction for the community. According to surveys, aerobics is relatively popular, suitable for all ages, and can activate the brain for young people, strengthen the body for th…	2022-07-05
Journal	The Problems and Countermeasures in Information Teaching of Aerobics in Colleges	Gao Dexia	Nanjing Railway Institute	Bulletin of Sport Science & Technology	Aerobics;Information-based teaching;Problems;Countermeasures	As the Ministry of Education launched an initiative entitled Classes Suspended while Learning Continues",the development of educational informatization,along with the problems and shortcomings are stimulated by the full range of on-line learning.Through analysis of the main problems existing in the information-based teaching in Aerobics course,the following countermeasures are put forward:making …	2020-12-02
Journal	Discussion on the Path of Small Group Cooperative Teaching in Middle Vocational Aerobics Teaching	LIANG Shasha	Zhuhai First Secondary Vocational School	Contemporary Sports Technology	Vocational education; Aerobics; Small group cooperative teaching; Implementation evaluation	As the basic link of vocational education, vocational education has also followed the trend of vocational education reform in recent years, focusing on the cultivation and improvement of students' comprehensive abilities. Physical education curriculum is the core basic course in vocational education, and aerobics is a sport popular among students, and it is a sport that is more interested in voca…	2020-12-05
Journal	Application of Body Training in Aerobics Training	Mai Fanrui	Hanzhong Vocational and Technical College	Science & Technology of Stationery & Sporting Goods	Body Training; Aerobics; Application	As society's pursuit of spiritual civilization grows, aesthetic standards have evolved. The beauty of the body has become a primary aesthetic pursuit, and shaping the body can elevate one's temperament. This paper discusses the application of body training in aerobics, which has gradually developed into a popular sports activity integrating culture, music, and gymnastics. Integrating body trainin…	2022-06-15
Journal	Aerobic Fitness Exercise and the Shaping of Female College Students' Figures	Huang Yong	Associate Professor of Physical Education Department at Southwest Guizhou Ethnic Teachers College, Xingyi 562400, Guizhou	Journal of Xingyi Normal University for Nationalities	Aerobic fitness exercises; Female college student physique	As society evolves, the pursuit of a high-quality lifestyle has become a trend for modern women. A well-proportioned and sculpted physique with feminine charm, balanced skeletal structure, coordinated body proportions, smooth and flowing lines, healthy and smooth skin, harmonious coloration, correct standing and walking posture, natural and graceful demeanor without affectation are considered the…	2001-12-25
Journal	Reflections on the Business Model of Cultivating Competitive Aerobics Athletes	Wang Yuxin	Department of Basic Science, Jilin University of Architecture and Technology;	Business Observation	Competitive aerobics; Business model; Athlete	As society continues to develop, competitive aerobics has experienced rapid growth. Whether in the selection of music themes, systematic arrangement of movements, or the technical proficiency and performance ability of athletes, there have been varying degrees of improvement. The training methods for athletes are also shifting towards a commercialized model, presenting both opportunities and chal…	2021-02-25
Journal	Brief Analysis of Aerobics Teaching	Ma Yan	Liupanshui Normal University	Journal of Liupanshui Normal University		As scientific and technological advancements elevate people's material living standards, a global fitness craze has swept the world, leading to the popularity of aerobics. While aerobics is known by different names worldwide, such as aerobic dance in the United States and Australia, rhythmic gymnastics in the Soviet Union, and disco aerobics or jazz aerobics in other places, its common feature is…	2000-02-15
Journal	A Comparative Study on the Impact of Mass Aerobics and Square Dancing on the Balance Ability of Middle-Aged and Elderly People	Lei Ping, Shen Jing, Liu Haidong	Chengdu Normal University; Hainan Sports Vocational and Technical College	Science & Technology of Stationery & Sporting Goods	Mass aerobics; Square dancing; Middle aged and elderly people; Balance ability	As middle-aged and elderly people age, their bodies gradually age while also leading to a decline in the function of tissues and organs. Thus, middle-aged and elderly people have many problems in balance ability, physical fitness, and motor function. At the same time, with the intensification of China's aging population, the health of middle-aged and elderly people has become a key direction for …	2022-10-15
Journal	Analysis of Aesthetic Education in Female Aerobics Teaching	Huang Ling		Journal of Nanchang Vocational and Technical Teachers College	Aesthetic education; Aerobics; Teaching	As comprehensive education advances, promoting artistic education in universities is essential for implementing the party's policy on the comprehensive development of education. This paper explores the structure of artistic education, studies the curriculum content and teaching models of aerobics, with the aim of improving teaching effectiveness, and enhancing students' aesthetic abilities, unify…	2000-08-15
Journal	Application Research of Experiential Teaching Method in Aerobics Teaching in Higher Vocational Colleges	Yang Yonghua	Hunan Vocational and Technical College of Transportation	The Guide of Science & Education	Vocational aerobics; Experiential teaching method; Application strategy	As China's economy continues to soar, there are stricter standards for the training level of talents in higher vocational education. In response to this, higher vocational colleges need to rectify inappropriate teaching concepts and models in a timely manner and focus on cultivating students' comprehensive quality and abilities. Especially in aerobics teaching, it is necessary to vigorously promo…	2020-12-15
Journal	The Integration and Application of Innovative Education in Aerobics Teaching	Wang Zhilin	Huangshan University	Contemporary Sports Technology	Aerobics teaching;Innovative education;Integration;Application;Strategies	As an important course of college physical education,aerobics is popular among students.In college physical education,the number of students of aerobics elective course is also large,and it is often difficult to find a course.Although aerobics elective course is popular,the current teaching situation is not optimistic.From the macro trend of education reform,there are still some mismatches betwee…	2021-08-05
Journal	Application Research and Practice of the "Student-Centered" Micro-Class Technology in Aerobics Elective Courses	Li Li	Department of Physical Education, Wuyi University	Sport Science and Technology	Micro-Class; College; Teaching Design; Implementation Plan	As a trend and tendency, micro-class, as an auxiliary teaching method, is introduced into college aerobics elective courses. Through the analysis of the implementation plan, assessment, students' professional knowledge and abilities, and evaluations of micro-class teachers in experimental classes, this study concludes that micro-classes can compensate for the shortcomings of teaching time and spa…	2020-12-15
Journal	Ma Hongtao: Unleashing the Brilliance of Sports Art	Gao Chong		Beijing Observation		As a pioneer in the discipline of sports art, Ma Hongtao, leading colleagues from 14 institutions offering sports art majors across the country, has overcome challenges and actively explored. She established the National Sports Schools Committee for the Development and Construction of Art Majors, laying a solid foundation for the development of sports art performance majors. Shining with extraord…	2022-05-15
Journal	Exploration of the Organic Integration of Aerobics and Physical Education Dance	Jiang Yun, Lin Li	Department of Physical Education, Fujian Normal University, Fuzhou 350007, Sports Department of Fuzhou Higher Normal College, Fuzhou 350011	Sports Science Research	Dialectics; Contradictory views; Sports dance; Aerobics; Organic combination	Applying the dialectical viewpoint of dialectical materialism, this study analyzes the commonalities and individualities between physical education dance and aerobics. It explores the feasibility of integrating the two, addressing the issues of fewer class hours and more content, as observed in the compulsory courses of aerobics and physical education dance in the "curriculum plan."	2000-12-28
Journal	Experimental Study on the Anti Exercise Fatigue Effect of "Jianli Fang"	Wei Blunlei, Zhou Yongping, Xu Shan	Sports Department of Zhejiang University of Traditional Chinese Medicine, Hangzhou 310053; Department of Physical Education, School of Education, Zhejiang University, Hangzhou 310028; Department of Traditional Chinese Medicine, Zhejiang University of Traditional Chinese Medicine; Hangzhou 310053	China Sport Science and Technology	Traditional Chinese medicine; Sports fatigue; Hemoglobin; Testosterone	Animal experiments have demonstrated that the traditional Chinese medicine formula "Jianli Fang" can enhance the anti-hypoxic and anti-fatigue capabilities of mice. In the experimental group, after taking the medicine, the levels of hemoglobin and testosterone in mice were higher than those in the control group, indicating a certain anti-fatigue effect. Human trials have shown that the formulatio…	2001-09-15
Journal	Analysis and Exploration of the Teaching Design of the General Aerobics Course in Physical Education Colleges Based on Effective Teaching Theories	Zhuo Zhiwei	Nanjing Institute of Physical Education	Physical Education Review	Effective; Teaching; Aerobics; General courses; Design	Analyzing the characteristics of the aerobics general course in sports colleges, this study applies effective teaching theories, including the principles of specificity, subjectivity, emotionality, and scientificity, to design effective teaching goals, methods, processes, facilities, and evaluations for aerobics classes. Based on this analysis, several recommendations for effective aerobics teach…	2020-12-15
Journal	Survey and Research on the Sports Attitude of Female College Students	Huang Sheng, Liu Xueyong	Basic Department of Huaihua Teachers College; Department of Physical Education, Huaihua Teachers College; Huaihua 418008	Journal of Huaihua Teachers College	Female college students in teacher's colleges; Sports attitude; Cognitive factors; Emotional factors; Behavioral tendencies	Analyzing attitudes toward sports among female students at a teacher training college across three levels—cognitive, emotional, and behavioral—reveals that their overall understanding of sports is at a relatively low level. They particularly value emotional experiences from participating in exercises, with their behavioral inclination toward sports at an average level.	2001-04-30
Journal	Fault Detection Method of Aerobics Strength Trainer Based on Deep Learning	Zhou Yu; Feng Jianqiang	Xi'an University of technology	Automation & Instrumentation	deep learning;aerobics strength trainer;fault detection; convolution neural network	Aiming at the problem of low fault detection accuracy of traditional fault detection methods for precision aerobics strength trainer, by optimizing the gradient descent mode and learning rate in the random gradient descent algorithm of convolution neural network, and taking the extracted vibration signal characteristics of trainer as the input of improved convolution neural network, A fault detec…	2022-08-25
Journal	Application Research of Mobile Short Videos in Aerobics Teaching in Higher Education	Li Yaru	Shanxi International Business Vocational College	Journal of Jiangxi Vocational and Technical College of Electricity	Mobile short videos; Teaching of aerobics in universities; Application research	Against the backdrop of implementing new curriculum standards, exploring teaching methods, models, and systems to improve students' overall quality and teaching quality has become a crucial issue in sports teaching research in China. Traditional teaching methods or models often neglect the emotional experiences of student groups and fail to showcase the artistic, aesthetic, and fitness characteri…	2022-05-28
Journal	Aesthetic Infiltration Methods in Aerobics Teaching in Universities	Su Ting	Fujian Normal University	Youth Sport	University, Aerobics Teaching, Aesthetic Infiltration, Methods	Aerobics, integrating dance and music, is an elegant and fashionable sport that has gained increasing attention. Aerobics can improve students' physical fitness and aesthetic awareness. This paper analyzes the current status of aerobics teaching in Chinese universities and the significance of aesthetic infiltration in aerobics teaching. It conducts research on aesthetic infiltration methods in un…	2021-02-25
Journal	Music Selection and Application in the Teaching and Training of Qiu Shan Aerobics	Li Guoyue, Li Chaoqing	Guangdong Vocational College of Finance and Economics; Sports Teaching and Research Office of Guangzhou No.18 Middle School, Guangzhou 510420, Guangzhou 510620	Journal of Guangdong Vocational College of Finance and Economics	Aerobics; Music selection; Rhythm; Coordinate	Aerobics, conducted with musical accompaniment, requires the coordination of music with each set of movements to bring out the inspiring, vibrant, vigorous, graceful, and harmonious charm of the entire routine. This is a key focus in the teaching and training of Qiu Shan aerobics. Based on this characteristic, this paper conducts a preliminary study on the music selection and application in the t…	2002-04-15
Journal	Discussion on Aesthetic Education in Aerobics Teaching	Li Yan	Sports Department, North China Institute of Water Resources and Hydropower, Zhengzhou 450008	Journal of North China Institute of Water Conservancy and Hydroelectric Power(Social Sciences Edition)	Aerobics; Aesthetic education; Teaching reform	Aerobics, characterized by the beauty and artistry of body movements, is a comprehensive art and fitness activity that integrates music, dance, and technical movements. Aesthetic education in aerobics teaching can cultivate and enhance students' ability to perceive, understand, and appreciate beauty.	2001-09-26
Journal	Influence of Aerobics Training on the Health-Related Fitness of Female College Students	Han Ye	Dalian University of Finance	Science & Technology of Stationery & Sporting Goods	Aerobics Training; Health-Related Fitness; Female College Students	Aerobics, a fusion of fitness and dance set to music, is highly popular among students. It has a significant impact on the physical and fitness attributes of female college students, particularly on health-related fitness. National college student physical fitness tests reveal a noticeable decline in fitness, especially in speed, endurance, explosive strength, and vision. Aerobics training helps …	2022-07-01
Journal	On Implementing the Thought of Educating People in the Teaching of Aerobics in Universities	Xu Shufei	Sports Department of Beijing University of Materials Science and Technology	China Business and Market		Aerobics was introduced to China in the late 1970s and has been widely adopted in school physical education since the 1980s. It embodies the health, strength, and beauty of the human body and reflects the charm of gymnastics culture, making it popular among students. However, if teaching is not closely linked with the concept of "educating people" and the comprehensive development of aerobics is …	2001-12-30
Journal	On the Professional Abilities and Training of Students majoring in Aerobics	Wen Yingya	Henan Nursing Vocational College	Science & Technology of Stationery & Sporting Goods	Aerobics; Business capability; Training	Aerobics utilizes basic gymnastic movements as exercise methods, primarily focusing on aerobic activities accompanied by music. It enables practitioners to exercise their bodies, enhance physical fitness, and experience mental and physical pleasure. This paper, regarding the professional competence of current aerobics students, concludes through specific analysis that it is essential to improve s…	2020-12-15
Journal	Innovation Analysis of Aerobics Teaching in Colleges	Su Ting	Fujian Normal University	Youth Sport	College, Aerobics, Teaching, Innovation	Aerobics teaching can enhance the physical fitness of college students. However, the current aerobics teaching model in colleges has many issues, affecting the effectiveness of teaching. This paper uses research methods such as literature review to first explain the significance of conducting aerobics teaching in colleges. Secondly, it analyzes the problems existing in aerobics teaching in colleg…	2021-04-25
Journal	Development of Online Teaching Resources for Aerobics in Higher Education	Wang Juan	Kaifeng Vocational College of Culture and Arts	The Theory And Practice Of Innovation AndEntrepreneurship	Higher Education Aerobics; Development of Online Teaching Resources; Innovation	Aerobics showcases physical and spiritual beauty, enhances flexibility and coordination, and improves oxygen supply to the body. Long-term aerobics practice can contribute to overall physical and mental well-being. In recent years, aerobics has gained popularity in universities, but the limited teaching resources in many institutions cannot meet the growing learning needs of students. This paper …	2021-02-10
Journal	Innovation in the Teaching Model of Aerobics in Colleges	Chen Lu	Modern College of Northwestern University	Heilongjiang Science	Universities; Aerobics; Physical education teaching; Innovation mode	Aerobics requires both strength and skill, and with the increasing awareness of fitness and sports among people, the popularity of aerobics teaching is continually rising. The initiation of aerobics teaching in universities is not early, and there are still many shortcomings in specific teaching methods and experiences. To further improve the teaching level of aerobics in universities, this study…	2020-12-08
Journal	The Arrangement Methods and Teaching Training Approaches of Aerobics in Higher Education	Gao Lan	Shenyang Sports School, Shenyang 110000	Journal of Liaoning Educational Institute	Aerobics; Teaching and training; Channel	Aerobics possesses multifunctional characteristics, catering to the needs of college students as an ideal extracurricular activity. To promote the integration of physical fitness, body shaping, entertainment, and ideological education in this sports activity in universities, attracting more participants, the author combines the functional characteristics of aerobics, students' physical and mental…	2001-04-30
Journal	Effect of Body Training on Aerobics Teaching in Colleges and Universities	WANG Lihua	Gansu University of Political Science and Law	Contemporary Sports Technology	Body training;College aerobics;Teaching effect;Influence	Aerobics is one of the main teaching contents in colleges and universities.It is also the combination of music,dance and gymnastics.The development of aerobics teaching will enable students to form a good sense of exercise and achieve the purpose of fitness and bodybuilding.At present,aerobics courses have been set up in colleges and universities,and the course occupies an increasingly important …	2021-07-25
Journal	Implemention of Quality Education in Aerobics Teaching	Lu Xiaoguang	Tieling Normal College, Tieling 112001	Journal of Liaoning Teachers College(Natural Science Edition)	Aerobics; Physical education teaching; Quality education	Aerobics is one of the content in school physical education and a favorite fitness activity for students. In aerobics teaching, it is necessary to implement quality education based on the characteristics of textbooks and the practical implementation of physical education.	2000-12-25
Journal	The Application of Integrated Media Technology in Aerobics Education	Ye Yunfei	NanJing XiaoZhuang University	Science Research Management		Aerobics is one of the compulsory contents of physical education courses in universities. It is a comprehensive sports activity that combines physical training, physical improvement, and movement modeling. It combines dance, music, fitness, and entertainment, and is deeply loved by college students. With the continuous deepening of physical education teaching reform in universities, the content a…	2022-10-20
Journal	Exploration of Ways to Carry Out Campus Aerobics in Middle Schools	Fan Qiaoli	Yancheng Junior High School, Jiangsu	Science & Technology of Stationery & Sporting Goods	Middle school campus; Aerobics; Implementation approach	Aerobics is an important teaching content in high schools. Through aerobics, students can improve their physique, enhance physical fitness, and develop a correct aesthetic outlook. Therefore, it is crucial to conduct aerobics teaching in high school campuses. This paper primarily explores the approaches to implementing aerobics in high school campuses for reference and inspiration.	2021-03-15
Journal	Experimental Study on the Influence of Soft Ladder Training on the Physical Quality of Aerobics Students in Ordinary Universities	MIAO Cheng; CHEN Ruiqin	Department of Public Sports of Soochow University; Physical Education and Sports School of Soochow University	Contemporary Sports Technology	College aerobics;Soft ladder training;College students;Physical quality	Aerobics is an important part of college PE curriculum. In order to ensure the healthy and sustainable diversified development of aerobics in colleges and universities, it is necessary to constantly optimize the teaching content and reform the teaching methods in aerobics teaching. As a training method of the modern physical training methods, the soft ladder training method is more advanced and u…	2022-12-25
Journal	The Impact and Measures of New Media on the Development of Aerobics	Chen Jing	Dingxi Campus, Gansu University of Traditional Chinese Medicine	China Newspaper Industry	New media; Aerobics; Impact and measures	Aerobics is an exercise that enhances physical fitness and brings joy to both body and mind, appealing to people of all ages. The progress of new media has played a positive role in promoting and disseminating aerobics. This paper analyzes the impact of new media on the development of aerobics and proposes some suggestions for utilizing new media technology to promote aerobics and foster its deve…	2021-12-25
Journal	Investigation and Analysis of the Lack of Application Ability Training in the Aerobics	Yi Shumei	Pingxiang Vocational College, Pingxiang 337000, Jiangxi	Journal of Pingxiang College	Health education; Aerobics; Health ability	Aerobics is an emerging sports activity that combines collective exercises, dance, and music, promoting fitness, beauty, and mental well-being. In the past, aerobics teaching focused solely on technical impartation, neglecting its other functions. From a health perspective, this paper emphasizes the role of aerobics in cultivating the health abilities of college students.	2001-12-15
Journal	Feasibility Analysis of the Promotion of Aerobics in Higher Education	Sun Liyan	Sports Teaching and Research Department, Liaoning University of Technology, Jinzhou 121001	Journal of Jinzhou Normal College (Natural Science Edition)	Aerobics; Needed; Sports; Rhythm; Quality	Aerobics is an emerging sports activity that aligns with the current situation of most universities, meets the needs of contemporary college students, and is diverse in form, making it easy to disseminate and communicate. Its promotion in universities is feasible.	2001-06-15
Journal	Analysis and Prevention of Joint Injuries in College Aerobics Training	Liu Shenglei	Wanbo Technology Vocational College	Science & Technology of Stationery & Sporting Goods	College; Aerobics; Joint Injury Factors; Prevention Measures	Aerobics is an activity that enhances one's temperament and physique, gaining popularity among college students and being offered in most colleges as a course. However, joint injuries are common during aerobics training, necessitating an analysis of the factors causing joint injuries to implement effective preventive measures. This paper provides an overview of the development of aerobics and the…	2022-05-01
Journal	Promoting the Development of Chinese Aerobics from the Perspective of Sports Strategy	LI Linna	Guiyang Preschool Education College	Contemporary Sports Technology	Sports leisure;Aerobics;Career development;Strategy	Aerobics is an active,healthy and scientific sport.It is popular among modern people because of its health beauty,physical beauty and stress relief.It also promotes the rapid development of aerobics to a certain extent.Based on the characteristics and relationship between sports leisure and aerobics,this paper elaborates on the new requirements of the development of aerobics,and puts forward some…	2021-04-15
Journal	Innovative Research on Aerobics Teaching Models in the New Media Environment	Chang Zhen	Pingdingshan College	Journal of Jiamusi Vocational Institute	New media context; Aerobics; Teaching model	Aerobics is a sports activity that is beneficial for enhancing physical fitness and promoting mental well-being. In recent years, it has achieved significant development and gained more attention and popularity. With the advent of the new media era, new opportunities arise for the promotion and dissemination of aerobics. Additionally, new media plays a positive role in the reform and development …	2022-08-01
Journal	Application of Teaching Methods in Aerobics Instruction	Jiang Danning, Ying Lu		Journal of Liaoning Provincial College of Communications	Aerobics; Teaching methods; Applicaton	Aerobics is a sports activity that integrates gymnastics, dance, and music, with aerobic exercise as its foundation and aesthetics as its characteristic feature. When teaching aerobics, it must start from the goals of improving health, shaping a beautiful body, and cultivating the mind. Therefore, in the teaching process, adopting scientific, comprehensive, and reasonable teaching methods becomes…	2002-03-30
Journal	Analysis of the Role of Music in Aerobics	Wang Ping, Wang Wei	Department of Physical Education, Shenyang Normal University, 110015; Jilin Amateur Sports School, 132000	Liaoning Sport Science and Technology		Aerobics is a sports activity based on various types of basic movements in calisthenics, incorporating numerous movements from dance, artistic gymnastics, modern dance, and martial arts. Through choreographed combinations set to music, it has evolved into a distinctive style of sports activity. Not only does it contribute to physical fitness, but it also allows individuals to experience the beaut…	2001-06-15
Journal	The Talent Cultivation Path of Aerobics in Vocational Sports Majors Application of Teaching Methods in Aerobics Instruction	Huang Lumin	Lu'an Vocational and Technical College	Journal of Liaoning Provincial College of Communications	Vocational education; Sports major; Aerobics; Personnel training	Aerobics is a relaxed and active fashionable sports activity with diverse forms. It not only enhances students' quality, strengthens muscles, reduces fat but also optimizes cardiovascular function and improves aerobic endurance. It plays a positive role in promoting physical development and preventing cardiovascular diseases. As an integral part of current campus fitness and national fitness acti…	2022-06-15
Journal	The Impact of Language and Music on Aerobics Teaching	Gao Runhua	Department of Physical Education, Yanbei Normal University, Datong 037000, Shanxi	Journal of Yanbei Normal University	Aerobics; Teaching; Language; Music; Influence	Aerobics is a popular sports activity and an important means of implementing the "National Fitness Plan." This paper discusses the role and impact of language and music in teaching aerobics, asserting that they effectively influence or change students' psychology and behavior. This lays a solid foundation for improving teaching effectiveness and ensuring teaching quality.	2002-01-21
Journal	On the Integrated Mode of Aerobics Teaching and Training	Liu Yiluan	Beijing University of Chemical Technology	Contemporary Sports Technology	Aerobics;Teaching and training;Integration;Mode	Aerobics is a popular sport in school physical education.In order to effectively improve the effect of aerobics training,strengthen the innovation and reform of the integrated mode of aerobics teaching and training,organically combine the theoretical knowledge teaching and sports skills training,and effectively improve the overall level of aerobics teaching and training.The integrated teaching mo…	2021-02-25
Journal	Scientific Exercise in Aerobics	Long Fen	Sports Department, Hengyang Normal University, Hengyang 421008, Hunan	Journal of Huainan Vocational & Technical College	Aerobics; Scientific exercise; Motion	Aerobics is a popular fundamental exercise that achieves overall physical and mental development. To attain good exercise results, a scientific approach is necessary. This study provides a comprehensive exploration of how to conduct scientific aerobics exercises.	2001-02-15
Journal	The value of popularizing calisthenics	Wang mei	Department of Physical Education, Qufu Normal University! Qufu 273165	Shandong Sports Science & Technology	Aerobics; Physical exercise; Health and beauty; Value	Aerobics is a novel project in sports, integrating gymnastics, dance, and music. It focuses on body exercises as content and artistic creation as a means. The objective is to enhance physical fitness, cultivate an aesthetic physique, exercise the body and mind, and refine aesthetic sentiments through prolonged and systematic scientific practice. The widespread promotion of aerobics holds high val…	2000-12-20
Journal	On the Sports Value of Calisthenics in Colleges and Universities	Zhang Chunmiao	Harbin Normal University	Contemporary Sports Technology	Aerobics;The public;Sports value;Colleges and universities	Aerobics is a kind of sport which is targeted at people, targeted at bodybuilding and means of artistic creation. In colleges and universities, calisthenics, as a kind of beautiful movement of human body, is mainly based on health and aerobic exercise, which fully combines gymnastics, music and dance, and is a sports means to promote the physical and mental health of college students. It can be s…	2020-11-25
Journal	An Empirical Study on the Influence of PNF Stretching Method on the Flexibility Quality of Aerobics Specialized Students: A Case Study of Aba Normal University	Xiong Haixiu; Zhou Yuansong	Xihua Normal University	Science & Technology of Stationery & Sporting Goods	PNF; Aerobics; Flexibility	Aerobics is a highly artistic skill oriented project that integrates music, dance, aerobics, and fitness. Flexibility plays an important role in aerobics and serves as the foundation for showcasing movements. Many difficult movements require a certain level of flexibility to be completed, allowing for maximum performance. Flexibility can also reduce injuries during exercise and promote overall de…	2022-10-15
Journal	Experimental Research on the Application of Game Methods in Women's Aerobics Classes	Zhong Haiou, Li Yinghong	Department of Physical Education, Sun Yat-sen University, Guangzhou 510275; Department of Physical Education, Guangdong Pharmaceutical University, Guangzhou 510224	Sport Science and Technology	Game methods; Women's aerobics classes; Experimental teaching	Aerobics is a fundamental component of college physical education courses, and game methods serve as an auxiliary teaching method. The application of game methods in aerobics classes enhances the classroom atmosphere, improves students' learning enthusiasm, positively influences physical fitness, helps students master techniques, and promotes the acquisition of knowledge and skills. Game methods …	2001-03-30
Journal	The Exercise Value and Teaching Principles of Aerobics	Yin Hong	Anhui Sports School, Hefei 230001	Journal of Anhui Sports Science	Aerobics; Exercise value; Physical education teaching; Teaching principles	Aerobics is a comprehensive exercise that integrates fitness, body shaping, and mental health. It consists of mass aerobics and competitive aerobics. In traditional physical education, the emphasis is often placed on cultivating students' physique and training their physical abilities, overlooking the development and education of students in the field of aesthetics. Through research on the exerci…	2001-03-25
Journal	Difficult Movement Training in Aerobics Training in Colleges and Universities	Liu Li; Shi Jian	Tianjin College, University of Science and Technology Beijing	Contemporary Sports Technology	College education;Aerobics training;Difficult movements;Training research	Aerobics is a comprehensive exercise method that combines rhythmic gymnastics, Wushu, dance,bodybuilding and other sports. Aerobics has its unique artistry, it is suitable for various exercise occasions, especially in physical education, it can well guide students to participate in sports. Aerobics will generally cooperate with passionate music, and the enthusiasm of students participating in the…	2022-10-05
Journal	The Current Situation of Female College Students' Participation in Aerobics Clubs—A Case Study of Huaibei Normal University	Wei Xiaohan, Liu Huiying	School of Physical Education, Huaibei Normal University	Science & Technology of Stationery & Sporting Goods	Female College Students; Aerobics; Current Situation	Aerobics is a burgeoning sports activity with benefits such as physical fitness, stress relief, and overall character development for female college students. The sport has its characteristics, with fashionable and youthful dance movements set to lively music, contributing to shaping various parts of the body. It is popular among female students. This paper investigates and analyzes the current s…	2022-05-01
Journal	Optimization and Reform Research on Teenagers' Aerobics Teaching	Zhang Yingjie	Liaoxi Yuming Senior High School	Youth Sport	Teenagers, Aerobics Teaching, Self-confidence	Aerobics is a beloved physical activity among teenagers. Through optimizing and reforming the teaching of aerobics for teenagers, it is possible to effectively ignite their interest in participating in aerobics, guide them to actively engage in this activity, and comprehensively enhance their overall health. Based on this, the paper employs research methods such as literature review to analyze th…	2022-09-25
Journal	The Effect of the "Learning through Competition" Teaching Mode in Improving Aerobics Teaching for Female College Students – A Case Study of Shanxi Jinzhong University	Cheng Yan	Shanxi Jinzhong University	Youth Sport	"Learning through Competition," Aerobics Teaching, College, Female College Students	Aerobics integrates music, gymnastics, and dance, playing a crucial role in improving physical fitness, cultivating sentiment, and shaping a healthy body. Scientific research indicates that aerobics not only contributes to physical health and aesthetic development but also enhances balance, rhythm, self-awareness, and overall interest in sports for participants. However, many colleges still use t…	2022-06-25
Journal	The Positive Effects of Aerobics on the Physical and Mental Development of University Students	Feng Meili	Henan University	Track and Field	Aerobics; Physical fitness; Effect	Aerobics holds an increasingly significant position in modern societal development, ranging from academic institutions to communities and from competitive to popular contexts. It plays an undeniable and indispensable role for anyone learning aerobics. On university campuses, the interest in learning aerobics is growing, and students have various intentions for learning. Regardless of the intentio…	2021-04-01
Journal	Exploration of Cultivating Students' Creative Ability in Aerobics Optional Courses	Chen Jie	Shaoxing University of Arts and Sciences, Shaoxing 312000	Journal of Physical Education College of Shanxi Normal University	Aerobics; College students; Cultivate; Creative ability	Aerobics has significant functions in promoting fitness, beauty, and cardiovascular health. In the teaching process, it is essential to consciously cultivate students' innovative and creative abilities. This approach allows students to engage in creative activities based on different requirements, thereby satisfying the need for lifelong self-exercise and aesthetic appreciation.	2002-02-15
Journal	Promotion of Aerobics for Children's Fitness	Zhan Jintian, Cai Junxing	Fujian Putian Overseas Chinese Sports Normal School, 351100; Fujian Putian Overseas Chinese Sports Normal School, 351100	Journal of Hulunbeier College	Aerobics; Equilibrium; Cultivate one's sentiments; Physiological laws; Healthy psychology; Inducing healing	Aerobics has already established a certain foundation in China, characterized by distinctive contemporary features, comprehensive fitness benefits, and the advantage of being less restricted by venue and equipment conditions. These characteristics determine its high promotional value for children's fitness activities. It serves as an essential component of elective courses and extracurricular spo…	2002-02-15
Journal	The Current Situation and Countermeasures of Aerobics Teaching for Non-Sports Majors——Taking Wuhan Business University as an Example	Zhang Qian; Yang Yafan	College of Physical Education, Wuhan Business University	Contemporary Sports Technology	Colleges and universities;Aerobics;Teaching status;Countermeasures	Aerobics exercise integrates entertainment, dance, fitness, gymnastics and music. The rhythm is cheerful,and the technical movements are simple and easy to master. It is popular among college students. Taking Wuhan Business University as an example, this paper discusses the current status of aerobics courses for non-sports majors in colleges and universities and possible solutions from a micro pe…	2021-12-05
Journal	Application Research on the Hybrid Teaching Model Based on the Mobile Terminal App Platform—A Case Study of Aerobics Teaching in Higher Vocational Colleges	Chen Li	Jiangsu Agricultural and Animal Husbandry Technology	Science & Technology Information	Vocational colleges; Aerobics courses; Blended learning; Mobile terminal APP platform	Aerobics courses should be dynamic and vibrant, but in traditional teaching models, they struggle to capture students' attention, resulting in less-than-ideal teaching outcomes. Therefore, reforming the teaching methods of aerobics courses is necessary. This paper mainly analyzes issues related to a blended teaching model for aerobics courses in higher vocational colleges based on the mobile term…	2020-12-03
Journal	Innovative Research on the Integrated Teaching Model of Aerobics in and outside the Classroom in Colleges	Qiu Yanyan; Nan Ping	Department of Physical Education, Lanzhou University of Business and Technology	Journal of Heilongjiang University of Technology（Comprehensive Edition）	Universities; Aerobics courses; Integrated teaching inside and outside the classroom; Innovatation	Aerobics courses in higher education have multiple educational functions, and their stylish and dynamic teaching activity forms are popular among college students. To delve further into the integrated teaching model inside and outside the classroom for aerobics in higher education, it is necessary to understand related concepts and theoretical foundations. This paper clarifies the innovative sign…	2022-09-20
Journal	Analysis of Cognitive Abilities in Aerobics Coaches for Aerobic Exercise	Jiang Shan, Wu Xiaohong	Affiliated Department of Nanjing Sport Institute; Sports Department of Nanjing Sport University, Nanjing 210014, Jiangsu	Journal of Nanjing Sport Institute (Natural Science Edition)	Collective; Aerobic; Fitness exercises; Aerobic exercise coach; Cognition; Ability	Aerobics coaches play a crucial role as leaders and organizers in collective aerobic fitness routines, and their cognitive abilities directly affect the quality of participants' fitness. This paper analyzes the cognitive activities of aerobic coaches, discussing several essential cognitive abilities that excellent coaches should possess, including attention allocation, observational skills, and c…	2002-03-30
Journal	Analysis of Endurance Quality Education for Female Students in Secondary Vocational Schools	Shi Fangjuan	Division 1, Zhejiang Vocational and Technical College of Transportation, Hangzhou 310015	Journal of Zhejiang Institute of Communications	Female vocational school students; Endurance quality; Internalization teaching	Addressing the prevalent aversion of vocational school girls to endurance exercises, this study proposes an education approach centered on teaching. By internalizing endurance qualities, the study emphasizes the importance of clarifying the meaning and value of endurance training for students. Additionally, it suggests exploring innovative endurance training methods, introducing competitive mecha…	2001-12-25
Journal	Research and Practice on the Construction of Aerobics Courses in Local Colleges Under the Golden Course Concept	Ren Lu, Bu Hongbo	Anhui University of Technology Sports Department; Chaohu College School of Physical Education	Journal of Anhui University of Technology(Social Sciences)	Golden Course, Aerobics, Curriculum Construction	According to the standards of the Golden Course construction, the aerobics course in local colleges should be suitable for the developmental needs of college students, strengthen the informationization of course resources, and incorporate aerobics performance and competitions into the course evaluation system. Through optimizing teaching objectives, enriching teaching content, and implementing bl…	2022-06-15
Journal	The Fitness Effects of Mass Aerobics for Middle-aged and Young Women	Wang Hongfang	Gymnastics Research Office, School of Physical Education, Shanxi Normal University, Linfen 041000, Shanxi	Journal of Physical Education College of Shanxi Normal University	Mass aerobics; Middle aged and young women; Fitness	A controlled experiment was conducted on 102 young and middle-aged women who participated in general aerobics for over three months. Tests were performed on body morphology, muscle strength, and function. The results indicated that general aerobics is a multifunctional and highly valued activity, widely loved by young and middle-aged women. Engaging in this exercise over the long term can bring a…	2002-02-15
Journal	Basic Gymnastics			Bulletin of Sport Science & Technology		A comparative study on eight sets of setting up exercises to radio designed for adults in China [Journal, China, I]/Huang Yancun, Huang Chuanming//Fujian Sports Technology- 2001-20 (1). -11-14 Can-9 (XH) Broadcast Gymnastics//Exercise volume//Movement//Structure//Comparative study//Adult	2001-09-15
Journal	Competitive Swimming and Synchronized Swimming			Bulletin of Sport Science & Technology		0851.1, G831.30807.4 9905810 Influence of swimming and body building exercises on students' health of body and mind [Journal, China, A]/Li Yinan} Journal of Beijing Sport University- 1999. -22 (3). -86-89 Table 8, Reference 6 (XG) College Students' Swimming, Aerobics, Health, Cardiopulmonary Function, Effects, Physical Exercise, Memory, Response Time. Tests on female college students who do not k…	2000-01-15
Journal	Evaluation of Balance Ability of College Students in Different Sports Majors	Zhang Qing; Zhao Jingguo	Center for Physical Fitness Assessment and Health Promotion, School of Physical Education, Shandong Normal University	Science & Technology of Stationery & Sporting Goods	Balance ability; Balance; Sports major; College student	(1) Purpose: To test the balance ability of different sports major university students, analyze the influence of different sports majors on body balance ability, and assess the impact of sports disciplines on body balance. (2) Research Methods: Using the Balance-A balance tester from Shanghai Nuocheng Electric Co., Ltd., a total of 113 university students from different sports majors were tested,…	2021-03-15
Journal	Strategies for Reforming Aerobics Courses in Universities under the Background of Physical Education and Teaching Integration	Wang Xiuqing	Jinzhou Normal College	SHIPBUILDING VOCATIONAL EDUCATION	Integration of Physical Education and Teaching; Aerobics; Curriculum Reform	"Integration of Sports and Education" is a new requirement and standard for school physical education set by the country. To improve the quality of aerobics teaching in colleges and universities, institutions should clarify teaching goals, optimize course evaluation standards, increase students' interest in aerobics courses, and promote diverse learning inside and outside the classroom. The study…	2022-05-25
Journal	Smoothed WEB MET Activities by Category			China Sports Coaches			2020-12-20
Journal	Discussion on Distance Education and Aerobics Teaching in Higher Education	Yang Wei	Sports Department, Gansu University of Political Science and Law 730070	Journal of Lanzhou University (Medical Sciences )			2002-03-30
Journal	Discussion on Cultivating Students' Creativity in Aerobics Composition	Zhang Mo		Educational Review			2002-03-28
Journal	Status and Development of Aerobics Instructors in Zhejiang	Zhang Jie	China Academy of Fine Arts	Sports Culture Guide			2002-01-23
Journal	The Role of Aerobics in College Female Students	Zhu Xiuying	Department of Physical Education, Yuxi Normal University, Yunnan	Journal of Yuxi Normal University			2001-12-30
Journal	Causes and Prevention of Wrist Injuries in Aerobics Athletes	Zhu Ganfang, Wei Chunlei	Sports Department, Zhejiang University of Traditional Chinese Medicine, Hangzhou 310053, Zhejiang	Modern Rehabilitation			2001-12-15
Journal	The Quality Structure of Aerobics Specialized Talents in Shenyang Institute of Physical Education	Feng Xiaohui, Yu Xiu, Hong Tao	Shenyang Institute of Physical Education, Shenyang 110032; Shenyang Institute of Physical Education, Shenyang 110032; Shenyang Institute of Aeronautics and Technology Shenyang 110034	Journal of Shenyang Institute of Physical Education			2001-09-30
Journal	The Benefits of Television Media in Broadcasting Aerobics	Shen Zhiping, Ying Guoliang	Zhejiang Taizhou Normal College	Sports Culture Guide			2001-09-23
Journal	The Specialized Training Objectives of Aerobics in Physical Education Majors	Wang Mei, Qiu Jiangang, Mao Liya	Capital Sports Institute, Chengdu Sports Institute	Sports Culture Guide			2001-09-23
Journal	A Discussion on the Relationship between Quality Education and Aerobics Teaching	Liu Ting'e	Pingdingshan Mining Bureau Vocational School, Pingdingshan 467000	Journal of Handan Polytechnic College			2001-09-15
Journal	Using Modern Teaching Methods to Improve the Quality of Physical Education Teaching—A Reflection on an Open Physical Education Class	Han Ye	The Ministry of Primary Education of Harbin Institute	Education Exploration			2001-06-05
Journal	Various Teaching Methods for Aerobics in Higher Education	Wang Liwen	Heilongjiang Youth Cadre College	Chinese Science and Technology Review			2001-04-15
Journal	Several Suggestions for the Reform of Compulsory Course in Speed Skating	Yuan Yanchun, Cao Guolin	Shenyang Institute of Sports, Shenyang 110032	Journal of Shenyang Institute of Physical Education			2001-03-30
Journal	Educational Aesthetics in the Teaching of Aerobics	Xu Yihong, Zhu Yufang, Wu Kusheng	Shantou University School of Medicine, Shantou 515031, Guangdong	Journal of North China Coal Medical College	Aerobics teaching; Aesthetic education; Education		2001-03-25
Journal	Significance Analysis of Offering "Gymnastics and Dance" Courses in Sports Colleges	Ming Jie	Department of Physical Education, Nanjing Sport Institute, Nanjing 210014	Journal of Nanjing Sport Institute			2001-02-28
Journal	Lao Huang	Bao Xun		HEI LONG JIANG JIAOYU			2001-02-25
Journal	Analysis of the application effect of calisthenics CAI system	Shen Zhiping	Sports Department, Taizhou Normal College, Linghai 317000	Journal of Beijing Sport University			2000-12-30
Journal	The application of representation training method in the teaching of aerobics for girls	Jin Lina	Zhejiang Provincial Health School, 310009	Journal of Shanghai Institute of Physical Education			2000-12-30
Journal	New Perspectives on Aerobics Teaching	Pan Sifeng		Journal of Lianyungang Institute of Education			2000-12-25
Journal	Discussion of the Necessity of Offering Aerobics Courses in Normal Colleges	Liu Yanan	Langfang Normal University	Journal of Langfang Normal University(Social Sciences Edition)			2000-08-15
Journal	The "Four Optimizations" in Aerobics Teaching	Li Guangjun	Sports Teaching Department, Henan University of Animal Husbandry and Economy, Zhengzhou 450052, Henan	Journal of Henan University of Animal Husbandry and Economy			2000-07-15
Journal	Advantages of Physical Activities in Regulating Psychological Disorders and Exercise Prescriptions	Li Jifen, Xu Xiaoyan, Guo Zhiling	Hebei Provincial Staff Medical College, 071000; Hebei Provincial Health and Epidemic Prevention Station; Baoding Teacher Training School	Journal of Hebei Medical College for Continuing Education			2000-06-30
Journal	Research and Discussion on the Artistic Arrangement of Aerobics for Female Students in Regular Universities	Chen Fengcai, Gao Famin, Song Guangchun, Yan Bin	Sports Teaching and Research Office of Boshan Campus of Zibo University, Zibo 255200, Shandong; Department of Physical Education, Zibo University, Zibo 255013	China Sport Science and Technology			2000-03-10

## Sheet: part 2
SrcDatabase-	Title-	Author-	Organ-	Source-	Keyword-	Summary-	PubTime-
Journal	Starting from the Basics – Developing the Inner Strength of Fitness Clubs	Ma Zhengui		CO.Company		People's understanding of health may have deepened significantly after the havoc caused by the SARS outbreak. As health transcends the realm of medicine and illness, it presents a growth opportunity for the health service industry. Despite employing high-caliber fitness and aerobics instructors in the sizable fitness club owned by Xiaozhao and his friends, and being located near upscale communiti…	2003-09-30
Journal	The Psychological Differences of College Female Students and Aerobics Teaching	Zhu Qi	Sports Department, Anhui University of Science and Technology, Huainan 232001	Journal of Anhui Sports Science	Female college students; Psychological personality differences; Aerobics teaching	Through the observation and testing of 180 female college students' abilities, temperament, and personality differences, this study reveals certain patterns between female psychological personality differences and aerobics teaching. This provides psychological insights to facilitate targeted teaching, continually improving teaching effectiveness and quality.	2003-09-25
Journal	The Development of Rules and Difficulty Movements in Competitive Aerobics	Zhang Zhaofa	Sports Teaching and Research Office of Nanchang Institute of Aeronautical Technology, Nanchang 330034	Journal of Anhui Sports Science	Competitive aerobics; Difficulty actions; Rules; Develop	Difficulty movements play a crucial role in routine competitions in competitive aerobics. The introduction of new requirements in the 2001 International Gymnastics Federation rules brought fresh perspectives on difficulty movements. This paper discusses issues related to difficulty movements in competitive aerobics routines based on the 1997 and 2001 rules. It explores difficulty movement levels …	2003-06-25
Journal	Observations on the Current Situation of Aerobics in Colleges – Research Report on the First "Impression" Cup National College Student Fitness Aerobics Star Competition	Early morning	Central China Normal University, Wuhan 430079	Journal of Anhui Sports Science	Aerobics; College students; Current situation; Statistics	Using questionnaire surveys and statistical analysis, this study examines the current status of aerobics in Chinese universities and the selection criteria for competitive aerobics athletes. Constructive suggestions are provided based on the research findings.	2003-06-25
Journal	Analysis of Difficulty Movements in the 2002 National Aerobics Championship	Hu Xiang, Zhou Jianshe, Tan Huifang, Shen Rui	School of Physical Education, Hunan Normal University, Changsha 410012	Journal of Anhui Sports Science	Competitive aerobics; Difficulty actions; Completion quality; Jumping attitude	Through on-site observation of the competition and video analysis, a statistical analysis was conducted on the difficulty elements, groups, scores, and airborne postures of the difficulty elements in the routines of the top 8 athletes in the men's and women's individual events of the 2002 National Aerobics Championships. The results indicate that the proportion of the four types of difficulty ele…	2003-03-25
Journal	Exploration of Strength Training for Difficulty Movements in Competitive Aerobics in Regular Colleges	Wu Wensheng	Military Sports Department, Anhui University of Technology, Ma'anshan 243002	Journal of Anhui Sports Science	Difficulty actions; Special basic strength; Special forces; Exercise load	For the determination of strength training content in difficulty elements for competitive aerobics in ordinary universities, it is specialized and differentiated based on the characteristics of energy metabolism, difficulty technical actions, and the principles of strength development. The goal is to choose suitable methods from numerous specialized strength training approaches, and effective con…	2003-03-25
Journal	The Development of Competitive Aerobics Requires Strengthening Specialized Training	Zhu Qi, Wang Gang	Anhui University of Science and Technology, Huainan 232001	Journal of Anhui Sports Science	Specialized quality training; Sports Aerobics	Relying solely on a specific athletic ability is insufficient to achieve good results in competitive aerobics. Specialized quality training is a crucial link in nurturing "comprehensive" athletes who can achieve outstanding results.	2002-12-25
Journal	Practical Research on Cultivating Students' Innovation Ability in Aerobics Specialized Courses Teaching	Zhang Xiaoying; Wang Lihong; Ma Hongtao; Wang Dehua	Beijing Sport University, Beijing Business and Technology University, Beijing Sport University, Xinyang Normal University, Beijing 100084, Beijing 100037, Beijing 100084, Xinyang, Henan 464000	Journal of Beijing Sport University	Aerobics; Teaching; Innovation; Innovation capability; Educational reform	With the value orientation of fostering innovative abilities, based on the requirements of society for professionals in aerobics, and after analyzing the current status of innovative education in aerobics majors, combined with the successful reform experience of our university and the characteristics of aerobics projects, reforms have been made to the teaching objectives, content, methods, practi…	2006-01-15
Journal	Reflections on Building the Curriculum System of Aerobics in University Physical Education	Sun Hongmei	Zhenjiang Vocational College, Zhenjiang 212003, Jiangsu	Journal of Beijing Sport University	Aerobics; Teaching; Curriculum system; Structure	Using methods such as literature review, expert interviews, and surveys, and adopting a humanistic curriculum philosophy, a curriculum system suitable for the reality of universities is constructed by addressing the target system, teaching content, teaching forms, teaching methods, course evaluation, and extracurricular exercise in aerobics courses.	2006-01-15
Journal	The Current Situation and Development of Aerobics in Primary and Secondary Schools in Anhui Province	Gong Jiaxiu; Hao Liling	School of Physical Education, Anhui Normal University, Wuhu 241000	Journal of Beijing Sport University	Aerobics; Teaching; Current situation; Development; Anhui	Based on the relevant data from the research project "Current Situation and Prospects of Aerobics in Urban Areas of Anhui Province," an analysis was conducted on the implementation status, forms and content of aerobics courses, internal and external connections, aerobics performances, and the forms and scale of competitions in primary and secondary schools in Anhui Province. The aim is to provide…	2006-01-15
Journal	A Comparison of Characteristics between Street Dance and Aerobics	Huang Lu; Qiu Xinyu	Sports Department, Hebei University of Technology, Tangshan 063009, Hebei	Journal of Beijing Sport University	Street dance; Aerobics; Difference	Through a detailed comparison and definition of the origin, development, and technical characteristics of street dance and aerobics, the misconception that modern people consider street dance as a form of aerobics was disproven. An analysis was also conducted on the main reasons for forming this perception, with the hope of correcting modern people's misconceptions about street dance.	2006-01-15
Journal	Analysis and Prevention of Ankle Joint Injuries in Aerobics Training	Xu Bo	Gymnastics Teaching and Research Office of Xi'an Sport University, Xi'an 710068, Shaanxi	Journal of Beijing Sport University	Aerobics; Ankle joint; Damage; Prevention; Treat	Through surveys and interviews, a statistical analysis was conducted on the causes of ankle injuries during student training in the aerobics team at Xi'an Sports University. Starting from the anatomical structure of the ankle joint, a focused analysis of injury factors was carried out. Targeted preventive and treatment measures were proposed to reduce unnecessary injuries during aerobics training…	2005-09-20
Journal	Experimental Study on the Application of Sports Education Theory in Fitness Aerobics Teaching	Wang Suxia	Sports and Military Department of China Institute of Metrology, Hangzhou 310018, Zhejiang	Journal of Beijing Sport University	Fitness exercises; Sports education; Self exercise ability	Using teaching experiments, questionnaire surveys, mathematical analysis, and literature review methods, different teaching methods were applied in fitness aerobics courses at universities. The experimental results showed that incorporating sports education theory into fitness aerobics teaching can fully harness students' subjectivity in the learning process, better cultivate college students' se…	2005-06-20
Journal	Experimental Research on Improving Flexibility and Agility of College Students through Volleyball Fitness Aerobics	Zhong Lin, Li Jiwei, Zhang Guiqing	Sports Teaching and Research Office of Huangdao Campus of Qingdao Institute of Engineering, Qingdao 266520, Shandong; Department of Physical Education, Shandong University of Technology, Zibo 255015, Shandong; Sports Teaching and Research Office of Huangdao Campus of Qingdao Institute of Engineering, Qingdao 266520, Shandong	Journal of Beijing Sport University	Volleyball fitness exercises; Flexibility and resilience; Sensitivity quality	Employing literature review, experimental research, statistical analysis, and other methods, an experimental study was conducted on improving the flexibility and agility qualities of female college students through volleyball fitness aerobics. The results indicated that volleyball fitness aerobics has a positive impact on both flexibility and agility qualities.	2003-05-30
Journal	Development of Online Courseware for Aerobics Classes	Guo Xiuwen	Sports College, Northwest Normal University, Lanzhou 730070, Gansu	Journal of Beijing Sport University	Online courses; Home page; Navigation	In conjunction with modern distance open learning, network technology, and the characteristics of the aerobics discipline, the design, development, and production of the online course "Bodybuilding and Aerobics" were carried out. This has certain reference significance for the design, development, and production of physical education online courseware and online teaching.	2003-03-30
Journal	Exercise Prescriptions for Middle-Aged Female Science and Education Personnel	Wang Weiqun, Guo Hong, Deng Shuxun, Huang Yushan	School of Physical Education, Suzhou University, Suzhou 215021, Jiangsu; Department of Physical Education, South China Normal University, Guangzhou 530631, Guangdong;Department of Physical Education, South China Normal University, Guangzhou 530631, Guangdong;Department of Physical Education, South China Normal University, Guangzhou 530631, Guangdong	Journal of Beijing Sport University	Exercise prescription; Women; Science and education personnel; Constitution	Using aerobic aerobics and comprehensive body exercise prescriptions, 22 middle-aged female science and education professionals were guided through an 8-week exercise program. A comparison was made between pre- and post-exercise Body Mass Index (BMI), Waist-to-Hip Ratio (WHR), resting heart rate, blood pressure, and eight indicators specified by the Chinese adult physical fitness testing regulati…	2003-01-30
Journal	Aerobics Teaching and Quality Education	Shan Yaping	Department of Physical Education, School of Education, Zhejiang University, Hangzhou 310028	Journal of Beijing Sport University	Aerobics teaching ; Quality education; Teaching reform; Status and role	Aerobics instruction is an important fundamental content and means to promote the quality education in schools. By analyzing the current status of physical education teaching and aerobics activities in schools, this paper suggests that teaching reform should focus on aerobics instruction. Furthermore, it elaborates on how aerobics instruction can enhance students' ideological, physical, psycholog…	2003-01-30
Journal	Survey and Analysis of the Current Situation of Competitive Aerobics in Regular Colleges in the Northwest Region	Zhao Lange, Hu Huirong, Zhang Chaoxia	School of Physical Education, Northwest Normal University, Lanzhou Teachers College, Gansu Administrative Management College; Lanzhou 730070, Gansu	Journal of Beijing Sport University	Competitive aerobics; Ordinary universities; Northwest region	Through research analysis, unfavorable factors restricting the development of competitive aerobics in ordinary universities in the northwest region include: 1) low popularity; 2) excessive student learning burdens; 3) incomplete construction of competitive aerobics coaches and athlete teams; 4) weak social and economic strength with limited funding for sports, especially for training and competit…	2003-01-30
Journal	Reflections on Implementing the Teaching Model of Aerobics Clubs	Huang Yingchun	Sports Teaching and Research Department, Bohai University, Jinzhou 121000, Liaoning	Journal of Bohai University(Natural Science Edition)	Aerobics teaching; Club; Teaching model	Considering the educational goals of university sports and our school's current sports situation, the necessity of implementing reform in the aerobics club teaching model is explained. The paper outlines the envisioned reforms, characteristics of the aerobics club teaching model as a teaching organizational form, and the issues that need to be addressed.	2004-09-30
Journal	Exploration of the Teaching Model for Cultivating Aerobics Abilities	Li Yanjie	Sports Teaching and Research Department, Bohai University, Jinzhou 121000, Liaoning	Journal of Bohai University(Natural Science Edition)	Aerobics; Ability development; Teaching model	Quality education is the primary task of current physical education teaching. In university physical education, along with teaching basic knowledge and skills, cultivating students' physical abilities is an important content of university sports courses. It is also a requirement of modern societal progress and a trend in the development of quality education. Good teaching results have been achiev…	2004-09-30
Journal	Teaching Model for Specialized Courses in Aerobics	Mao Yigang	Sports Teaching and Research Department, Bohai University, Jinzhou 121000, Liaoning	Journal of Bohai University(Natural Science Edition)	Teaching mode; Progressive cycle; Two stage teaching; Creative ability	Different teaching models are derived in physical education teaching based on different teaching laws, each with its own functions and characteristics. This paper discusses the teaching model of university aerobics special courses based on recent years' aerobics teaching results, combining with years of aerobics teaching experience.	2004-03-30
Journal	The Competitive Landscape and Development Trends of Aerobics through Past World Championships	Lei Wen; Qiu Jiangang	Minjiang College,Fuzhou 350108, Fujian; Chengdu Sports College, Chengdu 610041, Sichuan	Journal of Chengdu Sport University	Aerobics; World Championships; Internationalization; Pattern; Situation	By statistically analyzing the basic information of previous World Aerobics Championships and the ranking of countries and regions in the competition, an attempt is made to reveal the competitive pattern of aerobics, understand the development trend of the current world aerobics movement, and further explain the changing characteristics of world aerobics movement technology.	2006-01-28
Journal	The Technical Characteristics of Competitive Aerobics	Qiu Jiangang	Chengdu Sport University,Chengdu 610041, Sichuan	Journal of Chengdu Sport University	Competitive aerobics; Technical features; Bounce; Control	The technical characteristics of competitive aerobics are the foundation of the competitive aerobics sports, representing the specific embodiment of the uniqueness of its sports technology. Therefore, ensuring that competitive aerobics is recognized as an independent sports discipline and developing it in accordance with its unique technical features is crucial to achieving Olympic recognition. T…	2003-05-28
Journal	Characteristics and Targeted Training of Prescribed Movements in Competitive Aerobics in the New Cycle	Li Zun	Chengdu Sport University,Chengdu 610041, Sichuan	Journal of Chengdu Sport University	Competitive aerobics; Prescribed actions; Research	By analyzing the characteristics of prescribed movements in competitive aerobics for the new cycle and drawing on years of teaching and training practices, the paper proposes that "ballet-based training, general fitness training, technical training, and expressive training" are key to improving the quality of movements.	2003-01-28
Journal	A Microscopic Exploration of Teaching Methods for Aerobics in Regular Colleges	Tang Qun, Bei Yingjiu	Hefei Normal University, Hefei 230061, Anhui; Anhui Normal University, Wuhu 241000, Anhui	Journal of Chuzhou University	Aerobics; Teaching methods; Memory; Prompt; Demonstration explanation; Passion	Based on the movement characteristics of aerobics and combined with teaching practices in general universities, this paper conducts an in-depth study on teaching methods for aerobics, focusing on key and challenging points, and summarizes various teaching methods for specialized aerobics courses.	2003-03-30
Journal	The Effective Impact of Aerobics on BMI and FFM in Female University Students	Zhai Huihui, Lou Fangfang, Ju Li, Liu Zeqiong, Fu Mingping	Department of Physical Education, Chuzhou Normal College, Chuzhou 239012, Anhui	Journal of Chuzhou University	Aerobics and fitness exercises; BMI; FFM; Effective impact	Through a survey of female college students' physical behavior, the conclusion is drawn that aerobics has a positive impact on the BMI and fat-free mass (FFM) of female college students, demonstrating the positive influence of aerobics exercise on overall quality improvement.	2002-12-30
Journal	A Preliminary Exploration of the Scientific and Practical Effects of Aerobics on Improving the Physical and Mental Quality of Female Students in Our School	Fu Mingping	Department of Physical Education, Chuzhou Normal College, Chuzhou 239012, Anhui	Journal of Chuzhou University	Female college students; Aerobics; Psychological quality; Physical quality	A detailed investigation and research were conducted on the scientific and practical aspects of the impact of aerobics on improving the psychological and physical qualities of female students at school. The research proves that aerobics can effectively enhance students' psychological and physical qualities, demonstrating its scientific and practical effectiveness in sports.	2002-12-30
Journal	How to Enhance the Performance of Aerobics Athletes	Yin Fei, Liu Zongmei	Chengde Petroleum College; Chengde Ethnic Normal College; Chengde 067000, Hebei	Journal of Hebei Normal University for Nationalities	Aerobics; Expressive power; Training method	Expressiveness is one of the important factors affecting the competition results of aerobics. The author, based on years of teaching and training practices in aerobics, summarizes three methods to enhance the expressiveness of aerobics, inviting discussion from colleagues.	2003-06-15
Journal	The Importance and Training Key Points of Flexibility	Liu Zongmei	Physical Education Teaching and Research Office of Chengde Ethnic Teachers College, Chengde 067000, Hebei	Journal of Hebei Normal University for Nationalities	Flexibility and resilience; Stretching exercises; Step by step; Moderate strength; Combination of motion and stillness	Students enjoy physical exercise but often overlook basic fitness training. Flexibility is crucial for mastering sports skills. Without flexibility, it is impossible to smoothly and accurately perform the required movements in sports. Therefore, there should be a strong emphasis on flexibility training, with attention to gradual progression, moderate intensity, a combination of dynamic and static…	2003-03-15
Journal	Discussion of the Development of Aerobics in Universities in the New Period	Zhan Wei, Wang Guangyu	Sports Department of Jingdezhen Vocational College, Jingdezhen 333000, Jiangxi	Journal of Jingdezhen University	Aerobics; Girls; Sports	Aerobics originated from aerobic exercise and has been popular and actively practiced in China for over a decade. As a highly attractive sports activity, it is increasingly favored and enjoyed by a vast number of fitness enthusiasts, especially considering the widespread source of university students, a predominantly female student population, and varying physical conditions. In such specific cir…	2005-06-30
Journal	Exploration of the Cardiovascular Benefits of Aerobics Instruction	Lao Xiaohong, Chen Bin	Jiujiang Normal School, Jiujiang 332000, Jiangxi; Jingdezhen Normal School, Jingdezhen 333000, Jiangxi	Journal of Jingdezhen University	Aerobics; Teaching; Health value	This paper discusses the significant role of aerobics in regulating psychological states, promoting physical and mental health, and fostering imagination and creativity from three perspectives: psychological states, cardiovascular benefits, and the enhancement of imagination and creativity.	2004-06-30
Journal	On the Necessity of Offering Aerobics Classes to College Female Students	Zhang Zhen, Fu Diwen	Jingdezhen Ceramic College, Jingdezhen 333000, Jiangxi; Sports Department of Jingdezhen Vocational College, Jingdezhen 333000, Jiangxi	Journal of Jingdezhen University	Universities; Aerobics; National fitness program; Necessity	Universities bear the responsibility of cultivating well-rounded talents in morality, intelligence, and physique for the country. Considering the characteristics and functions of aerobics and the ideological awareness of female college students towards physical exercise, offering aerobics courses in universities can better serve the implementation of the national fitness plan, proving to be an ef…	2002-12-30
Journal	The Role of Establishing Aerobics Clubs or Fitness Centers in Colleges for the Development of Aerobics	Wang Guangyu	Sports Department of Jingdezhen Vocational College, Jingdezhen 333000, Jiangxi	Journal of Jingdezhen University	Universities; Aerobics; Club; Center; Effect	The proposal to establish aerobics clubs or fitness centers in universities and utilize club formats to develop aerobics activities highlights the role of aerobics clubs in promoting the development of aerobics sports.	2002-12-30
Journal	The Application Value of Body Training in Aerobics Instruction	He Xinjia; Wang Hongmei	Department of Physical Education, Wuhan Engineering University	Journal of Science and Education	Physical training; Aerobics; Value	Through literature review, interviews, surveys, and statistical analysis, this paper delves into the effective application of body training in aerobics teaching, exploring its value with the aim of providing a reference basis for improving the quality of aerobics movements and teaching effectiveness.	2011-10-10
Journal	Analysis of the Situation of Aerobics Competition in the 10th Hubei Provincial University Student Sports Games	Jiang Shimao; Hu Kai; Aiwen	School of Physical Education, Central China Normal University	Journal of Science and Education	Hubei Province; College students; Aerobics competitions; Analysis	Using research methods such as literature review, questionnaire surveys, comparative analysis, and interviews, the author analyzes the participation of schools in the 10th Hubei Province University Aerobics Competition, explores the development status of aerobics sports in our province's universities, and identifies major issues, aiming to provide theoretical support for the better development an…	2011-06-10
Journal	Aerobics Instruction in Character Education	Wang Weiguo	Zhangjiakou Education College, Hebei	Journal of Science and Education	Quality education; Aerobics teaching; Teaching reform; Status and role	This paper analyzes the current status of school physical education and aerobics sports, further elucidating that aerobics teaching can enhance students' physical and psychological qualities. Practical evidence underscores the role and position of aerobics in school quality education.	2011-06-10
Journal	A Brief Discussion on the Application of Exercise Prescription in Graduate Students	Wang Zhongyong; Wang Weichao	Ocean University of China	Journal of Science and Education	Graduate students; Simple and easy to implement; Sports prescription card	By discussing the content and effects of exercise prescriptions, this paper aims to promote the widespread application of exercise prescriptions among graduate students. It serves as a reference for guiding graduate students to engage in fitness exercises during their busy daily work, study, and life.	2011-05-10
Journal	The Efficacy of Infectivity in Aerobics Instruction	Zhou Wei	Hunan Vocational and Technical College of Water Resources and Hydropower	Journal of Science and Education	Infectious power; Teachers; Students; Body language	This study analyzes the crucial role of aerobics instructors in teaching, utilizing body language to express themselves, showcasing the value and charm of aerobics, influencing students, igniting their learning emotions, and fostering their love for aerobics and its courses. This role proves vital in smoothly accomplishing teaching tasks.	2011-05-10
Journal	Comparative Study on Fitness Dance and Aerobic Aerobics Courses for Elderly University Students	Xue Meng	Education Department of Jiangmen Vocational and Technical College	Journal of Science and Education	Fitness dance; Aerobic fitness exercises; Elderly people; Physical and mental health	Using experimental and survey methods, this research compares the teaching effects of aerobic aerobics classes and fitness dance classes for senior students at the Jiangmen City Retiree University. The results indicate that, compared to aerobic fitness exercises, fitness dance classes better suit the characteristics of older adults in terms of exercise intensity, movement range, and aesthetic app…	2011-03-10
Journal	The Curriculum and Modernization of Aerobics Instruction in Regular Colleges	Wang Yan; Song Weidong	Sports Department of Nanjing University of Aeronautics and Astronautics, Nanjing 210016, Jiangsu	Journal of Sports Research	Aerobics; Course; Modernization; Universities; Physical education	Employing literature review, questionnaire surveys, and interviews, the paper comprehensively analyzes the current status of aerobics teaching in regular universities, revealing several existing issues. Based on curriculum modernization theories, the author proposes a plan to enhance the university aerobics curriculum: (1) strengthen the theoretical, systematic, and comprehensive aspects of cours…	2005-12-30
Journal	Investigation and Analysis of the Current Situation of Basic Gymnastics in Preschoolers in Nanjing City	Ye Ying, Jiangshan	Nanjing Institute of Sports, Nanjing 210014, Jiangsu	Journal of Sports Research	Basic gymnastics for young children; Current situation; Analysis	Utilizing literature review, interviews, and questionnaire surveys, the paper investigates and analyzes the current status of basic gymnastics activities for preschoolers in the city. The results indicate that the basic gymnastics activities for preschoolers in Nanjing are flourishing but not yet universally implemented, facing various limiting factors. The study identifies existing shortcomings …	2004-12-30
Journal	Development and Strategies of Competitive Aerobics at Nanjing Sports Institute Based on the Results of the 2004 "Huaxia Cup" National Aerobics Championship	Ma Yiben, Dong Yuanqing	Nanjing Railway Institute, Nanjing 210015, Jiangsu	Journal of Sports Research	National Aerobics Championships; Comparative analysis; Sports Aerobics	Using literature review, statistical data analysis, and a comparative analysis of the scores of the top three teams in the 2004 "Huaxia Cup" National Aerobics Championships six-person routine competition and the scores of our school, this paper suggests that our school's overall level in competitive aerobics is moderate, with slow development. Recommendations include strengthening the training of…	2004-12-30
Journal	Aesthetic Elements of Aerobics and Their Manifestations	Ma Yan, Liu Hongxing	Huaihai Institute of Technology Sports Teaching and Research Department, Lianyungang 222005, Jiangsu	Journal of Sports Research			2004-12-30
Journal	An Experimental Study on Combining In-class and Extracurricular Activities in College Aerobics Courses	Wang Xiumei	School of Sports Science, Nanjing Normal University, Nanjing 210046, Jiangsu	Journal of Sports Research	Aerobics; Combining in and out of class activities; Body shape; Physical fitness; Innovation	A year-long experimental study, combining in-class and out-of-class activities, was conducted on 60 students from two classes of the 2001 aerobics elective course at our school. The results demonstrate that combining in-class and out-of-class aerobics is effective in improving body shape, enhancing students' physical fitness, and fostering their innovative abilities.	2003-10-30
Journal	Analysis of the Characteristics of the Application of Visual Teaching Method in Aerobics Instruction	Qiu Quan	Sports Department of Huaiyin Institute of Technology, Huai'an 223001, Jiangsu	Journal of Sports Research	Model Law; Aerobics; Application	Direct teaching method is one of the most commonly used instructional approaches in physical education, serving as one of the methods for students to quickly grasp the details of movements. Students can visually understand the actions they need to learn, enhance their interest in learning, and establish the correct learning objectives. Therefore, in the practice of aerobics teaching, the direct t…	2003-10-30
Journal	Investigation of the Main Factors Influencing College Students' Interest in Learning Aerobics	Peng Mei	Sports Department of Nanjing University of Engineering, Nanjing 210013, Jiangsu	Journal of Sports Research	College students; Aerobics; Interest; Factor	Through a survey and analysis of the learning interests of college students in the 2001 and 2002 classes of some universities in Nanjing, this paper identifies the main reasons affecting the learning interest of college students in aerobics. It proposes specific methods to enhance the learning interest of college students in aerobics to promote the development of aerobics learning in universities.	2003-10-30
Journal	Analysis of Body Training for College Female Students	Lin Lan	Public Sports Department, School of Physical Education, Suzhou University, Suzhou 215006, Jiangsu	Journal of Sports Research	Female college students; Physical beauty; Beautiful posture; Beautiful temperament; Train	Many female college students attach importance to their body shape. Some students unilaterally believe that slimming equals beauty and that body training is synonymous with doing aerobics. In fact, the shaping of body beauty requires not only sculpting the body but also strengthening posture and cultivating temperament. This paper introduces some means and methods of body training and ways to cul…	2003-02-28
Journal	Investigation and Analysis of the Elective Aerobics Courses for College Female Students	Fenglei	Huaiyin Normal University, Huai'an 223001, Jiangsu	Journal of Sports Research	Aerobics; Elective courses; Body building	Using literature review and questionnaire survey methods, this study investigates and analyzes the situation of elective aerobics courses for female students in universities. The results show that most female college students like the teaching content of aerobics combined with body shaping. Teaching should determine content and methods targeted at promoting the formation of a lifelong physical ed…	2002-10-30
Journal	The Difficulty Movements of Six-Person Events in Competitive Aerobics	Cheng Wu	Nanjing Institute of Sports, Nanjing 210014, Jiangsu	Journal of Sports Research	Aerobics; Action; Rules; Competition	Employing literature review and interview methods, the paper investigates the difficulty movements in the six-person routine of aerobics. It conducts research on rules and competition practices, revealing that the composition of team members in the six-person routine significantly affects competition results. The relationship between formation and difficulty movements is one of the key points in …	2002-10-30
Journal	Investigation and Analysis of the Intrinsic Motivation of Female College Students Participating in Aerobics Club Workouts	Tao Qing, Wang Jiali	Nanjing Institute of Information Technology; School of Sports Science, Nanjing Normal University, Nanjing 210097, Jiangsu	Journal of Sports Research	Universities; Aerobics; Motivation	Through a survey on the exercise motivation of female students participating in aerobics clubs in six universities in Nanjing, the results reveal six major motivations: weight loss, entertainment, aesthetic motivation, social motivation, health motivation, and ability demonstration. Each motivation is analyzed in detail.	2002-08-30
Journal	Analysis and Teaching of Difficulty Movements in Level 2 Competitive Aerobics	Jiang Shan	Sports Department, Nanjing Sports College, Nanjing 210014, Jiangsu	Journal of Sports Research	Competitive aerobics; Difficulty actions; Analysis; Teaching method	Combining the practical process of sports education majors specializing in aerobics learning the second-level prescribed movements of competitive aerobics, the paper analyzes difficulty movements, explores teaching methods for mastering difficulty movements, and aims to accelerate the process of mastering movements to improve the effectiveness of practical teaching.	2004-12-30
Journal	Testing and Training of Upper Limb Strength for Students Majoring in Competitive Aerobics	Wang Xiaoyan	School of Sports Science, Nanjing Normal University, Nanjing 210097, Jiangsu	Journal of Sports Research	Students majoring in competitive aerobics; Upper limb strength; Difficulty movements such as push ups and falls to the ground; Effect	Using literature review, survey, and statistical methods, the paper investigates and analyzes the role of upper limb strength in completing push-ups and difficulty movements for sports majors specializing in aerobics. The results show that upper limb strength plays an important role in completing push-ups and falling difficulty movements in competitive aerobics.	2004-12-30
Journal	Survey and Analysis of the 2003 Aerobics Competition in Nanjing Universities	An Min, Zhu Hui	Sports Teaching and Research Office of Jiangsu Commercial Management Cadre College, Nanjing 210007, Jiangsu	Journal of Sports Research	Nanjing; College students; Aerobics; Investigation and analysis	Through a survey and analysis of the 2003 aerobics competition in Nanjing universities, the paper preliminarily discusses the current status of aerobics sports among university students in Nanjing and the existing problems, proposing its own suggestions.	2004-09-30
Journal	Discussion on Fatigue Recovery in Aerobics Training	Song Honglian, Qiu Quan	Sports Department of Nanjing Forestry University, Nanjing 210037, Jiangsu; Sports Department, Huaiyin Institute of Technology, Huai'an 223000, Jiangsu	Journal of Sports Research	Aerobics; Training; Fatigue; Recovery	Based on the characteristics of aerobics and the author's years of training experience, this paper explores and studies methods and means suitable for fatigue recovery in aerobics training. The aim is to promote scientific training in aerobics, improve the quality of coaching staff, enhance athletes' physical fitness and training levels, strengthen self-protection and medical supervision, and con…	2003-03-30
Journal	Physical Education for College Students and Lifelong Fitness through Aerobics	Zhou Conggai, Tang Yefang	Department of Physical Education, Nanyang Normal University, Nanyang 473061, Henan	Journal of Sports Research	Aerobics; College students; Lifetime sports	By analyzing the characteristics and effects of aerobics, this paper explains that aerobics is a fitness activity that aligns with the psychological and physiological characteristics of college students and is highly welcomed by them. The necessity of implementing aerobics as part of lifelong physical education is also analyzed.	2002-12-26
Journal	The Development of Cheerleading Competitions in China	Suo Chaochao	Capital Sports Institute	Science & Technology of Stationery & Sporting Goods	Cheerleading; Competition; Development	Cheerleading has gained widespread popularity and promotion nationwide, especially in schools, against the backdrop of CUBA (Chinese University Basketball Association) and the Olympics. Leveraging the leverage effect of competitions, cheerleading in China continues to develop toward higher levels and faster speeds. This paper, using methods such as literature review and logical analysis, investig…	2014-01-15
Journal	Exploration and Practice of Reforming Assessment Methods for Aerobics in Regular Colleges	Weng Ying	Henan University of Economics and Law	Science & Technology of Stationery & Sporting Goods	Ordinary universities; Group mutual evaluation; Team assessment; Self organized group exercises	Curriculum assessment is a crucial part of higher physical education teaching, serving as the main means to evaluate students' learning outcomes and assess the quality of teaching. Through reforms in the content and methods of curriculum assessment, this paper aims to effectively promote the physical and mental health development of students, foster their innovative spirit, and cultivate teamwork…	2014-01-15
Journal	Discussion on Current Issues and Strategies in Aerobics Instruction in Regular Colleges	Gao Jian	School of Physical Education, Liaocheng University	Science & Technology of Stationery & Sporting Goods	College sports; Aerobics teaching; Quality education; Teaching reform	Aerobics is an emerging and trendy sport in China, particularly favored by young students. Combining gymnastics, dance, and music seamlessly, aerobics is highly artistic and dynamic, expressing the vitality of young people in the new era. With significant fitness effects, it not only sculpts the body's aesthetics but also enhances the performer's inner qualities. It is a highly artistic and fitne…	2014-01-15
Journal	The Application of Music Teaching in Aerobics Instruction in University Sports Majors	Huahong; King pigeon	School of Physical Education, Liaoning Normal University	Science & Technology of Stationery & Sporting Goods	Music teaching; Sports major; Teaching of Aerobics	Based on the current situation of aerobics teaching in physical education majors at universities, this paper analyzes the various influences of music teaching in aerobics classes. It concludes that the introduction of music teaching has value in enhancing the creative ability of elective aerobics students, improving their ability to lead routines, and cultivating their collaborative learning skil…	2014-01-15
Journal	Application of the "PK-style" Teaching Model in University Aerobics Instruction	Lv Yuanyuan	Shangqiu Normal University	Science & Technology of Stationery & Sporting Goods	PK-based teaching mode; Aerobics teaching; Practical application	With the continuous deepening of the reform of physical education courses in Chinese universities, the "PK" (Player vs. Player) teaching mode in aerobics teaching has gained high attention from relevant departments. The full application of the "PK" teaching mode in university aerobics teaching not only stimulates students' enthusiasm and initiative in learning but also enhances their comprehensiv…	2014-01-15
Journal	The Attention of Competitive Aerobics Athletes in China	Liu Jing	Guangdong Sports Vocational and Technical College	Science & Technology of Stationery & Sporting Goods	Competitive aerobics; Athletes; Attention	This paper uses survey methods, expert interviews, mathematical statistics, and other approaches to study the attention of competitive aerobics athletes in China. The results show that with the increase in athletes' sports levels and years of participation, their attention levels also increase, but the differences between them are not significant. However, there is a highly significant difference…	2014-01-15
Journal	Discussion on Sports Nutrition Measures to Improve Competitive Aerobics Athletes' Competitive Sports Abilities	Chai Xiaofang; Liang Minhua; Che Xinxin	Department of Physical Education, Zhengzhou University; School of Physical Education, Henan University;	Science & Technology of Stationery & Sporting Goods	Competitive aerobics; Energy metabolism; Nutritional measures	With the continuous change in aerobics rules, the requirements for the physical fitness and technical aspects of competitive aerobics athletes in competitions have gradually increased. Based on the metabolic characteristics of competitive aerobics athletes during exercise and relevant research results in sports nutrition, this paper studies nutritional measures to improve the athletic ability of …	2014-01-15
Journal	Special Strength Characteristics and Training Methods of Right-Angle Support in Competitive Aerobics	Lv Dan	School of Physical Education, Yangzhou University	Science & Technology of Stationery & Sporting Goods	Competitive aerobics; Right angle support; Characteristics of Special Forces	This paper analyzes the strength characteristics of the straight-arm support in Group B difficulty movements in competitive aerobics. It proposes practical strength training principles and specific strength training methods based on these characteristics. The aim is to provide theoretical guidance for athletes and coaches in future teaching and practice.	2014-01-15
Journal	Analysis of the Influence of Fitness Aerobics on Modern Health Concepts	Mao Yan	Zhengzhou Tourism Vocational College	Science & Technology of Stationery & Sporting Goods	Fitness and aerobics; Modern health concept; Sports; Influence	With the development of the economy, people's understanding of fitness has deepened. Some sports that require equipment and facilities are challenging to popularize and implement. In contrast, sports that can overcome external environmental constraints and combine entertainment with fitness functions are becoming increasingly popular. Aerobics is one such activity. From a sports perspective, it h…	2014-01-15
Journal	The Effect of Cloud Recording and Broadcasting System on Aerobics Instruction	Yangdongmei	Guangzhou Institute of Physical Education	Science & Technology of Stationery & Sporting Goods	Cloud recording and broadcasting system; Physical education major; Aerobics; Teaching effectiveness	The powerful functionality of the cloud recording system has surpassed traditional multimedia recording systems. Through literature review, questionnaire surveys, and mathematical statistics, this paper conducts teaching experiments on aerobics classes in physical education majors to improve teaching effectiveness, providing references for the further modernization of aerobics teaching.	2013-12-15
Journal	The Current Status and Countermeasures of Gansu Province University Aerobics Teams	Yin Xuejuan	School of Physical Education, Lanzhou City University	Science & Technology of Stationery & Sporting Goods	College aerobics; Development status; Strategy research	A comprehensive investigation of the current status of Gansu province's university aerobics teams, along with various influencing factors, is conducted in this paper. The results of the survey are analyzed, and strategic research is provided, offering meaningful reference value for the development of university aerobics teams in Gansu province.	2013-12-15
Journal	Investigation and Research on the Current Status of Aerobics Courses in Regular Colleges — A Case Study of Universities in Changzhou City	Dong Xinjun	Department of Physical Education, Jiangsu University of Technology	Science & Technology of Stationery & Sporting Goods	Ordinary universities; Aerobics; Curriculum	Using expert interviews, literature review, questionnaire surveys, and mathematical analysis, this paper investigates the current situation of aerobics courses in ordinary universities, identifying problems in aerobics teaching at various universities. This has significant practical implications for deepening the reform of aerobics courses, improving the level of aerobics teaching, and promoting …	2013-12-15
Journal	Preliminary Exploration of Integration of Aerobics Teaching and Training in Universities	Han Chunyan	Sports Department, Yingkou Vocational and Technical College	Science & Technology of Stationery & Sporting Goods	Universities; Aerobics; Teaching and training; Integration	Aerobics is a sport that college students particularly enjoy, and an integrated teaching and training model is an effective teaching approach in university aerobics education. The paper starts by analyzing the problems in the integrated teaching and training model of university aerobics education and proposes methods to solve these issues. It discusses the construction of the integrated teaching …	2013-12-15
Journal	Experimental Study on Action-Oriented Method in Aerobics Teaching in Vocational Colleges	Fu Baisheng	Jiangxi Tourism and Business Vocational College	Science & Technology of Stationery & Sporting Goods	Vocational aerobics; Action oriented approach; Physical education teaching; Practical application	This paper provides a simple analysis of action-oriented teaching methods in vocational education research. Action-oriented teaching focuses on practical goals close to daily life and social life, utilizing open teaching methods, and emphasizing the cultivation of students' individualization and innovation abilities. The application of action-oriented teaching methods in vocational aerobics educa…	2013-12-15
Journal	Cultivation of Imaginative Thinking Ability in Aerobics Teaching: A Discussion	Shi Jingxin	Heilongjiang Vocational College	Science & Technology of Stationery & Sporting Goods	Image thinking ability; Aerobics teaching; Ability development	In the process of teaching aerobics, physical education teachers use image thinking theory to guide instruction. This has certain benefits in enhancing students' image creation ability, image storage ability, image description, and information capture ability. This paper, based on the characteristics and requirements of aerobics teaching, as well as industry standards, discusses the cultivation o…	2013-12-15
Journal	A Brief Discussion on Aerobics Teaching Methods and Techniques	Lei Fenfang	Jiangxi Ningdu County No. 4 Middle School	Science & Technology of Stationery & Sporting Goods	Aerobics; Teaching; Method; Skill	In recent years, aerobics has gradually become a popular sport, leading to increasingly demanding tasks for aerobics instructors. Mastering correct teaching methods and techniques, using appropriate ways to instruct students, boosting their enthusiasm for learning, ensuring teaching quality, becomes crucial. This paper provides a simple analysis of teaching methods such as demonstration, memory, …	2013-12-15
Journal	Addressing Differences in Physical Education: Implementing Stratified Teaching	Wei Xia	Changzhou Preschool Normal School	Science & Technology of Stationery & Sporting Goods	Physical education teaching; Pay attention to differences; Layered teaching	Students have individual differences, and teachers need targeted teaching to improve the quality of education. To enhance teaching quality, it's essential to adopt stratified teaching based on students' levels, pay attention to differences, and develop students' various strengths, fostering a lifelong awareness of physical education.	2013-12-15
Journal	Feasibility Study on Integrating Aerobics Content into Primary School Physical Education	Li Bo	Haixin Primary School in Xincheng District, Hohhot City	Science & Technology of Stationery & Sporting Goods	Primary school physical education curriculum; Aerobics; Feasibility; Research	With the rapid development of China's social economy, people's material and cultural levels continue to rise. The fast pace of modern life brings about certain stress, and sports can serve as an effective means of stress relief from work pressure. By incorporating aerobics into primary school physical education, we address these new teaching contents that align with the physiological characterist…	2013-12-15
Journal	Arrangement and Innovation of Aerobics in Teaching: A Brief Discussion	Zhou Yan	Xuzhou Wangjie Middle School	Science & Technology of Stationery & Sporting Goods	Aerobics; Creation and editing; Innovation; Music	The history of aerobics development is extensive, and it will continue to evolve, especially with an increased emphasis in school physical education. Its choreography follows certain rules, and innovation is an inevitable trend in its development.	2013-11-15
Journal	Comparative Study on the Implementation of Aerobics in Urban and Rural Middle Schools in Nanchuan District	Zhou Xiaoyin; Zhang Min	Xi’an Physical Education University	Science & Technology of Stationery & Sporting Goods	Nanchuan District; Urban and rural secondary schools; Aerobics	By employing methods such as literature review, logical analysis, and questionnaire surveys, this paper conducts a research analysis of the current status of aerobics in urban and rural middle schools in Nanchuan District. Survey results indicate that factors such as insufficient awareness of aerobics among students and teachers, and a lack of specialized aerobics instructors, seriously affect th…	2013-11-15
Journal	Research on Aerobics Culture and Its Social Value	Hu Fang	Sports Department, Xianning Vocational and Technical College	Science & Technology of Stationery & Sporting Goods	Aerobics; Culture; Social value	Aerobics integrates social elements, embodying the cultural value of aerobics and interpreting the social values it contains. This paper, by explaining the origin, expression, and social values of aerobics, enriches modern aerobics theory, promoting its continuous development.	2013-02-15
Journal	Analysis of University Physical Education Aerobics Teaching Reform	Shen Jing	Hainan Vocational College of Business and Technology	Science & Technology of Stationery & Sporting Goods	College sports; Aerobics; Teaching reform	In recent years, with the reform of university physical education, aerobics, as a form of comprehensive exercise for college students, has become one of the main forms of university physical education and extracurricular sports. This paper analyzes and studies aerobics courses offered in university physical education, suggesting reforms to improve the teaching quality of aerobics classes.	2013-02-15
Journal	A Brief Discussion on Research on Graded Multilevel Teaching Models: A Case Study of Aerobics in Hubei Region Universities	Luo Ling	School of Sports Science and Technology, Wuhan Sport University	Science & Technology of Stationery & Sporting Goods	Multi level teaching; College aerobics; Hubei region	Entering the 21st century, as China advances higher education, the emphasis on physical education courses has increased. University physical education courses have gradually become an important form for contemporary college students to enhance their overall quality and exercise various abilities. In this context, research on university physical education has received more attention from sports en…	2013-02-15
Journal	Discussion on the Derivation and Regression of Gymnastics, Aerobics, and Cheerleading	Wang Fang	Sports College of Baoshan University	Science & Technology of Stationery & Sporting Goods	Gymnastics; Aerobics; Cheerleading; Learning	With gymnastics, aerobics, and cheerleading actively developed in various universities, this paper discusses the commonality of the origin, development, and technical features of the three sports. This helps students correctly understand the characteristics of these three sports, cultivate interest, enhance appreciation ability, and provide a basis for students to choose the sport they prefer. It…	2013-02-15
Journal	The Role of Fitness Aerobics in National Fitness: A Brief Discussion	Wang Mengqi	Graduate Department of Xi’an Physical Education University	Science & Technology of Stationery & Sporting Goods	Aerobics; National fitness; Lifetime sports	Aerobics is one of the most popular fitness activities in China, possessing both sports and artistic charm. This paper elucidates the characteristics and fitness value of aerobics through literature review and logical analysis. It points out that, with the implementation of the national fitness plan, aerobics has become a hot topic in fitness and serves as a link between university sports and lif…	2013-02-15
Journal	Improving the Quality of Physical Education Activities through Strengthening the Construction of Sports Interest Project Facilities	Chen Jundong; Yu Xiaobo	Shandong Weifang No.7 Middle School	Science & Technology of Stationery & Sporting Goods	Physical education class; Sports interests; Sports venues; Activity quality	In physical education programs, projects such as basketball, soccer, table tennis, and aerobics, which generate significant natural interest and willingness to participate among students, offer high-efficiency value. Other projects either face students' reluctance to participate or have lower fitness value or difficulty in widespread implementation. To further improve the quality of physical educ…	2013-02-15
Journal	The Role and Application of Aerobics in Campus Group Exercise Composition: A Brief Analysis	Zhao Tingting	Graduate Department of Xi’an Physical Education University	Science & Technology of Stationery & Sporting Goods	Aerobics; Group gymnastics; Effect	Aerobics combines fitness and exercise, characterized by a distinct sense of rhythm, versatile and coordinated movements, and widespread popularity. These unique features have led to its bold integration into group gymnastic performances in recent years, especially in the form of mass fitness exercises and cheerleading within aerobics. Due to their less complex movements compared to traditional a…	2013-01-15
Journal	The Role of Mass Aerobics in National Fitness	Hu Fang	Xianning Vocational and Technical College;	Science & Technology of Stationery & Sporting Goods	Mass; Aerobics; National fitness; Effect	Aerobics, as a widely appreciated sports activity, seamlessly integrates fitness, heart health, and entertainment. It is an organic combination of strength and beauty, playing an irreplaceable role in mass sports. This paper elaborates on the fitness benefits of aerobics from five perspectives and explores its social effects, bringing aerobics closer to fitness centers, schools, communities, and …	2013-01-15
Journal	The Role of Fitness Aerobics in National Fitness	Liu Bojun	Chengdu Vocational and Technical College;	Science & Technology of Stationery & Sporting Goods	Fitness; Aerobics; National Fitness	In line with the spirit of the "National Fitness Plan" and the trend of nationwide fitness, there is a growing demand among the general population for health exercises. Through research on relevant literature and fitness activities in national fitness, it is found that fitness aerobics is a widely inclusive, safe, and trendy form of exercise with unique characteristics, playing a positive role in…	2013-01-15
Journal	Investigation and Analysis of the Current Situation of Aerobics Instructors in Fitness Clubs in Binzhou City	Gao Yuanyuan	School of Physical Education, Liaocheng University;	Science & Technology of Stationery & Sporting Goods	Binzhou City; Fitness Club; Fitness coach; Current situation analysis	This paper uses methods such as literature review, survey interviews, on-site inspections, mathematical statistics, and logical comparative analysis to investigate and analyze the current status of fitness club fitness instructors in Binzhou City. The aim is to provide favorable references for the development of fitness clubs and aerobics fitness instructors in Binzhou City.	2013-01-15
Journal	Application of Aesthetic Education in Physical Education Teaching	Chen Guangshun	Qiannan Ethnic Vocational and Technical College;	Science & Technology of Stationery & Sporting Goods	Aesthetic education; Physical education teaching; Measure	The integration of physical education and aesthetic education is due to the rich aesthetic education characteristics of physical education. This paper primarily combines the significance of aesthetic education, analyzes current problems in aesthetic education in physical education, and discusses how to better integrate aesthetic education into physical education.	2013-01-15
Journal	Exploration of the "Two-in-One" System in Aerobics Teaching in Universities	Chen Guang	Department of Sports Arts, Harbin Institute of Physical Education;	Science & Technology of Stationery & Sporting Goods	Aerobics; Two in one; Teaching system; Construction; Exploration	Currently, Chinese higher education institutions have innovated and reformed the system and structure of physical education, striving to establish an education system conducive to the development of students' physical and mental health and social adaptability. Especially in the construction of the aerobics teaching system, this creates conditions for enhancing students' overall quality.	2013-01-15
Journal	Analysis of the Path for Secondary Vocational Schools to Carry out Extracurricular Aerobics Activities	Bai Liang	Physical Education Teaching and Research Office of Basic Science at Fuzhou Industrial School;	Science & Technology of Stationery & Sporting Goods	Aerobics; Vocational schools; Development path	As a branch of gymnastics, aerobics, with its integration of gymnastics, music, and dance, is deeply loved by the masses, and its popularity is extremely strong. It mainly involves body training, artistic creation, and is a pursuit of human body health and beauty. It serves various social and cultural functions. Exercise through aerobics not only improves physical fitness but also contributes to …	2013-01-15
Journal	Investigation and Research on the Current Situation of Mass Aerobics in Regular Universities in Shaanxi Province	Wu Qiong	Xi’an Physical Education University	Science & Technology of Stationery & Sporting Goods	Universities in Shaanxi Provincial; Mass aerobics; Current situation of development	Aerobics, originating from traditional aerobic fitness activities, aims to comprehensively exercise various functions of the body. It significantly contributes to shaping physical beauty, enhancing cardiovascular function, and relieving psychological stress. It is highly popular among college students, bringing infinite vitality and energy to university campuses and showcasing the positive spirit…	2012-12-15
Journal	A Brief Discussion on the Intervention Effect of Aerobics on Sub-Health of College Students	Zhang Xinyan; Ma Shan; Liu Min	Xi’an Physical Education University	Science & Technology of Stationery & Sporting Goods	College students; Sub health; Aerobics; Interventional effects	This paper, based on a study of students from selected universities in Xi'an, applies methods such as literature review, interviews, questionnaires, mathematical statistics, etc. Through an analysis of the current sub-health status of college students, the influencing factors, and intervention strategies, primarily focusing on aerobics as the main exercise method, the paper provides research on a…	2012-12-15
Journal	On the Professional Quality of Aerobics Instructors	Shen Taoshu; Tan Wei	School of Physical Education, Hunan Normal University	Science & Technology of Stationery & Sporting Goods	Professional competence; Aerobics instructor; Cultivation	Using methods such as literature review, expert interviews, and analytical induction, this paper discusses the professional qualities of aerobics instructors. It proposes that possessing moral cultivation as the top priority, professional skill cultivation as the foundation, and professional image cultivation as the manifestation are essential professional qualities for aerobics instructors.	2012-12-15
Journal	The Selection of Music in Aerobics and Its Impact on Physical Functions	Wang Yongcheng	Yichun University	Science & Technology of Stationery & Sporting Goods	Aerobics; Training; Music selection; Physical functions	Aerobics has been rising and developing in China for over a decade. As a highly appealing sport, it is increasingly embraced and favored by a wide range of aerobics enthusiasts. Many primary, secondary, and tertiary institutions have now incorporated it into their curriculum and social sports guidance and training materials. Aerobics, integrating music, gymnastics, and dance, is a beloved sports …	2012-12-15
Journal	Analysis of Aerobics Teaching Models in Higher Vocational Colleges	Zhu Shiyi	Changsha Health Vocational College	Science & Technology of Stationery & Sporting Goods	Aerobics; Teaching mode; Vocational colleges	Starting from the psychological and physiological characteristics of students in higher vocational colleges, the focus should be on cultivating their awareness of aerobics. Emphasis should be placed on researching exploratory teaching models and conceptual foundations for aerobics in higher vocational education. It is suggested to fully leverage the significant role inherent in fashionable sports…	2012-12-15
Journal	The Influence of Teacher Role Positioning in Aerobics Teaching on the Formation of Students' Self-Efficacy	Liu Min; Ma Shan; Chen Qiuru	Xi’an Physical Education University	Science & Technology of Stationery & Sporting Goods	Aerobics; Teaching; Teacher role; Students; Self-efficacy	This paper, utilizing methods such as literature review, questionnaire surveys, and statistical analysis, explores the impact of teacher role positioning on the formation of students' self-efficacy through the lens of aerobics teaching. The research results indicate that the correct positioning of the teacher's role can significantly enhance students' self-efficacy, promote students' enthusiasm f…	2012-12-15
Journal	Current Status and Optimization of Aerobics Teaching in Secondary Vocational Education Majors	Li Jing	Fuyang Normal University	Science & Technology of Stationery & Sporting Goods	Technical secondary school; Aerobics; Teaching optimization	For a long time, there has been an unhealthy trend in the practice of teaching aerobics in secondary vocational sports programs. This trend emphasizes teaching techniques while neglecting the mental development and cultivation of students. Physical activity is an endeavor that requires the perfect unity of body and mind. Focusing solely on physical exercise without addressing students' mental dev…	2012-12-15
Journal	The Importance of Aerobics Instructors Mastering Various Programs: A Brief Discussion	Zhang Anhong; Wu Jianjun	Hanjiang Normal University	Science & Technology of Stationery & Sporting Goods	Aerobics; Aerobics instructor; Market economy	The paper employs methods such as literature review, interviews, and survey analysis to analyze the projects mastered by aerobics instructors. Starting from the concepts, classification, and relationships between various aerobics projects, it summarizes the current development trends of aerobics and explains the necessity for aerobics instructors to master various projects.	2011-12-15
Journal	The Development Trends of Aerobic Courses in Aerobic Clubs in Xi'an	Liu Tian	Graduate Department of Xi’an Physical Education University	Science & Technology of Stationery & Sporting Goods	Fitness Club; Aerobic courses; Sports art; Dance	This paper aims to explore the future development trends of aerobic fitness courses in fitness clubs in Xi'an, Shaanxi Province. The research uses methods such as questionnaire surveys, data analysis, comparative analysis, and expert interviews. It investigates the main problems of aerobic fitness courses in Xi'an fitness clubs and seeks to open a more suitable and sustainable path for the develo…	2011-12-15
Journal	The Importance of Incorporating Body Training in Professional Aerobics Teaching: A Brief Discussion	Liu Yu; Zhang Wei; Wang Yanbei	School of Physical Education, Henan Normal University; Henan Normal University;	Science & Technology of Stationery & Sporting Goods	Physical training; Professional aerobics; Teaching; Importance	Body training is a comprehensive fitness activity that combines beauty and elegance. Through its graceful dance exercises, it can cultivate the practitioner's dignified posture and elegant temperament. It can also correct poor postures in daily life and shape a perfect physique, allowing practitioners to achieve a harmonious unity of inner and outer qualities. It serves as the foundation for all …	2011-12-15
Journal	The Impact of Aerobics Training on the Physical and Mental Health of High School Girls: A Brief Discussion	Zhu Guoqiang		Science & Technology of Stationery & Sporting Goods	Aerobics; Physical and mental health; High school girls	Considering the physiological changes during the adolescent phase and the gradually changing physiology, this paper elucidates the rich cultural atmosphere on high school campuses. It aims to cultivate students' aesthetic views, refine their sentiments, regulate emotions, enhance confidence, and improve expressive abilities. Through the methods of interviews and logical analysis, the paper discov…	2011-12-15
Journal	The Significant Role of Aerobics in National Fitness	Zhu Weiqiang; Chen Fengjuan	Cultural and Sports Station in Zhangpu Town, Kunshan City, Jiangsu Province	Science & Technology of Stationery & Sporting Goods	Aerobics; National fitness; Value; Effect	In today's society, with economic development and increased living standards, people's awareness of consumption and health has risen. However, concurrently, people's mental and physical stress, accompanied by health issues, has gradually increased. Consequently, there is a growing trend in nationwide fitness activities, becoming a subject of widespread concern. This paper briefly discusses the ar…	2011-11-15
Journal	Tthe Demand for Fitness Coach Talents in Future Shenyang Commercial Fitness Clubs	Li Yanjie	Department of Physical Education, Bohai University	Science & Technology of Stationery & Sporting Goods	Fitness market; Curriculum reform	By investigating and researching aerobic fitness courses in fitness clubs in Shenyang, Liaoning Province, as well as analyzing the status of fitness instructors and specific courses, this paper concludes that, with economic development, the growth of per capita GDP, and the increasing urban population, there is a severe shortage of professional talents in the fitness market in Liaoning. Given the…	2011-09-15
Journal	Analysis of Aerobics Implementation in Schools	Gao Li	Sports Teaching Center, Southern College, Sun Yat sen University of Conghua Hot Springs, Guangzhou;	Science & Technology of Stationery & Sporting Goods	Carry out aerobics exercises; Fitness and health	Aerobics, as an emerging sports project, targets the human body for the purpose of beauty. It involves body exercises as content and artistic creation as a means, integrating gymnastics, dance, and music into one. Aerobics teaching and practice can not only promote physical fitness and external beauty but also contribute to heart health and inner beauty. Thus, combining physical fitness and heart…	2011-08-15
Journal	An Analysis of the Impact of Aerobics on the Physical Development of Adolescents	Wang Feifei	Graduate Department of Xi’an Physical Education University	Science & Technology of Stationery & Sporting Goods	Aerobics; Teenagers; Physical development; Influence	Aerobics, accompanied by music, is a physical activity that uses self-practice as the basic method and is based on aerobic exercise. Its goals include promoting health, shaping the physique, and providing entertainment. With the comprehensive popularization of aerobics in the country and the continuous expansion of the living space for young people, the concept of enhancing physical fitness and s…	2011-08-15
Journal	Application of the Rosenthal Effect in Aerobics Teaching	Zhao Ningning	Xi’an Physical Education University	Science & Technology of Stationery & Sporting Goods	Rosenthal effect; Aerobics teaching; Application	In aerobics teaching, teachers have different expectations for students, and these expectations can have varying effects on students. In psychology, this is known as the "Rosenthal effect," also called the Pygmalion effect. This effect is prominently reflected in the interaction between the "teaching" of aerobics teachers and the "learning" of students. Therefore, this paper elaborates on how the…	2011-08-15
Journal	Exploration of Aerobics Teaching in Higher Vocational Students	Men Xiaofan; Chu Rouxia	Shanghai Sports Vocational College	Science & Technology of Stationery & Sporting Goods	Vocational college students; Aerobics teaching; Classroom teaching	By employing the method of literature review, this paper analyzes the implementation of aerobics teaching for vocational college students. This approach enables students to better learn and master the basic techniques and skills of aerobics. It combines traditional classroom teaching to stimulate students' enthusiasm for learning, thereby enhancing the effectiveness of classroom teaching.	2011-08-15
Journal	The Application of Dance in Aerobics Teaching: A Case Study	He Chunxiao	Graduate Department of Xi’an Physical Education University	Science & Technology of Stationery & Sporting Goods	Dance; Aerobics; Organic combination; Application	Both aerobics and dance are effective means of fitness, and their fitness effects are widely recognized. This paper, through methods like questionnaire surveys and data statistics, studies the similarities, differences, and applications of aerobics and dance. The aim is to provide a more comprehensive theoretical basis for the organic integration of the two in aerobics teaching, contributing to t…	2011-08-15
Journal	A Brief Discussion on Improving the Effectiveness of Aerobics Teaching in Vocational Colleges	Wang Aihua	Guangdong Sports Vocational and Technical College	Science & Technology of Stationery & Sporting Goods	Vocational colleges; Aerobics; Teaching method	Aerobics not only possesses athletic attributes but also artistic qualities, societal openness, and humanism. It is one of the effective ways for college students to engage in lifelong physical exercise. Faced with the continuous updates in physical education philosophy and the ongoing reforms in teaching forms and methods, addressing the rich connotations in aerobics teaching and improving teach…	2011-08-15
Journal	The Role of University Aerobics in Community Sports Human Resources Services	Sun Tingting; Tao Tao	Shanghai University	Science & Technology of Stationery & Sporting Goods	Aerobics; Human resources; Community; Service guidance	With the arrival of the post-Olympic era, community sports and mass fitness have become not only the focus of sports work but also a hot topic in sports research. This paper uses research methods such as literature study, interviews, questionnaire surveys, and statistical analysis. It takes aerobics fitness activities at Shanghai University and surrounding communities as a case study. By using ae…	2011-07-15
Journal	Design and Practice Research on University Aerobics Teaching Based on the Concept of "Health Promotion"	Chen Zhiqian	Shanghai Lixin Accounting College	Science & Technology of Stationery & Sporting Goods	Health promotion; College aerobics; Teaching design; Physical and mental health	Referring to relevant theories of health promotion and considering the current status of aerobics teaching in college sports, this study focuses on how aerobics teaching can promote the health levels of college students. It designs the teaching of aerobics courses (teaching tasks, content, methods, and evaluation) and implements teaching experiments. The results of the study indicate that the aer…	2011-07-15
Journal	Why is Step Aerobics Popular?	Shi Kong		Science & Technology of Stationery & Sporting Goods		In an era where sports need no reason, it has become a game for the entire population. This is an age that advocates health and vitality, where gyms and sports arenas are not only filled with the wealthy who pay for exercise. In parks and street spaces, common people freely enjoy the freedom of movement. New terms like Latin dance and street dance emerge endlessly, making sports a fashion trend. …	2005-09-15
Journal	Humanistic Spirit and Aerobics	Wu Wensheng	Military Sports Department of Anhui University of Technology, Ma'anshan 243002	Journal of Anhui University of Technology (Social Science Edition)	Humanistic spirit; Aerobics; Personalization; Socialization	The development of aerobics from its origin to the present cannot be separated from the humanistic spirit it contains, fully embodying a people-oriented approach and showing care for physical and mental health. With the improvement of social civilization, scientific and economic development, aerobics will become more personalized, socialized, and its content will become richer.	2004-06-30
Journal	Analysis of Aesthetic Values in Aerobics	Pan Jing	School of Physical Education, Anhui Normal University, Wuhu 241000	Journal of Anhui Institute of Education	Aerobics exercise; Aesthetic value; Physical characteristics; Physical fitness; Innovation ability	The aesthetic value of aerobics is mainly based on the beauty of physical characteristics, the beauty of physical fitness, and the innovative beauty of sports to elaborate its value.	2005-12-28
Journal	Investigation and Analysis of Aerobics Among College Students in Anhui Province	Zhang Wenying	Basic Teaching Department of Anhui Vocational and Technical College of Commerce, Wuhu 241002	Journal of Anhui Business College of Vocational Technology (Social Science Edition)	College students; Aerobics exercise; Investigation and analysis; Proposal	After conducting a survey and research on the exercise of aerobics among college students in Anhui Province, it is found that college students hope to participate in various forms of aerobics and maintain consistency with college physical education teaching in terms of exercise content. This paper believes that in universities, it is necessary to vigorously promote the educational ideology of "fi…	2005-12-30
Journal	Driver's Fitness Routine	Qing Feng		Safety & Health		Medical experts suggest that people who need to sit for extended periods, especially drivers, should not sit continuously for more than 8 hours at a time. It is recommended to take a break every 2 hours for about 10 minutes of activity. Here are a few simple chair exercises that cleverly utilize the seat for fitness: 1. Straighten your upper body, take a deep breath, and tighten your waist while …	2003-06-26
[truncated: 386 more rows]

## Sheet: part 3
SrcDatabase	Title	Author	Organization	Source	Keywords	Summary	PubTime
[truncated: 502 more rows]

[truncated: 5 more sheets: part 4, part 5, part 6, part 7, part 8]
